# Supplementary material for: Role of hydrogen bond alternation and charge transfer states in photoactivation of the Orange Carotenoid Protein
Source: Commun Biol. 2021 May 10;4:539. doi: 10.1038/s42003-021-02022-3 (PMC8110590; doi:10.1038/s42003-021-02022-3)
Supplement: Supplementary file 3 — Supplementary Data 1 [file 42003_2021_2022_MOESM3_ESM.xlsx]

## Sheet: A
Wavelength (nm)	WT	YA	WW	AA	AW	YY	COCP
380	-0.35638	-0.06741	0.10545	-1.3452	-1.05978	-0.64563	-1.85812
381	-0.35246	-0.06542	0.11014	-1.34409	-1.06221	-0.6418	-1.85873
382	-0.34848	-0.06297	0.11502	-1.3428	-1.06381	-0.63829	-1.85934
383	-0.34443	-0.06005	0.12007	-1.3413	-1.06456	-0.63509	-1.85995
384	-0.34032	-0.05667	0.12532	-1.33962	-1.06447	-0.63221	-1.86055
385	-0.33614	-0.05281	0.13075	-1.33775	-1.06354	-0.62964	-1.86116
386	-0.33232	-0.0471	0.13595	-1.33569	-1.06224	-0.62605	-1.86177
387	-0.32827	-0.04206	0.14224	-1.33363	-1.05809	-0.62458	-1.86238
388	-0.32422	-0.03636	0.14855	-1.33222	-1.05263	-0.625	-1.86299
389	-0.31937	-0.03149	0.15476	-1.32963	-1.05265	-0.62333	-1.86359
390	-0.31378	-0.02872	0.15996	-1.3286	-1.04988	-0.62113	-1.8642
391	-0.30879	-0.02492	0.16609	-1.3272	-1.0465	-0.61802	-1.86468
392	-0.30413	-0.0217	0.17204	-1.32484	-1.04814	-0.61385	-1.86499
393	-0.29861	-0.01719	0.17803	-1.3222	-1.04541	-0.61077	-1.86513
394	-0.29292	-0.01128	0.18397	-1.32136	-1.0407	-0.60712	-1.8651
395	-0.28688	-0.00647	0.19013	-1.31902	-1.03791	-0.60245	-1.86489
396	-0.28049	-0.00127	0.19735	-1.31514	-1.03479	-0.59602	-1.86452
397	-0.27412	0.00555	0.2045	-1.31244	-1.03201	-0.5907	-1.86396
398	-0.26803	0.01265	0.2122	-1.31131	-1.02447	-0.58674	-1.86324
399	-0.26166	0.01986	0.22053	-1.30871	-1.02425	-0.58071	-1.86235
400	-0.25415	0.02671	0.22848	-1.30717	-1.022	-0.57427	-1.86129
401	-0.24754	0.03397	0.23675	-1.30599	-1.01953	-0.56787	-1.86079
402	-0.23933	0.04126	0.24544	-1.30419	-1.01994	-0.56123	-1.85968
403	-0.23147	0.04967	0.25424	-1.30194	-1.01616	-0.55416	-1.85895
404	-0.22312	0.05902	0.26359	-1.2999	-1.01049	-0.54545	-1.8571
405	-0.215	0.06685	0.2738	-1.2968	-1.00395	-0.53667	-1.85508
406	-0.20599	0.07588	0.28373	-1.29477	-0.99668	-0.52835	-1.85305
407	-0.19692	0.08465	0.29374	-1.2921	-0.98957	-0.52092	-1.85125
408	-0.18772	0.09332	0.30395	-1.29047	-0.98088	-0.51357	-1.84851
409	-0.17899	0.10173	0.31422	-1.28811	-0.9763	-0.50481	-1.84461
410	-0.17029	0.11087	0.32437	-1.28547	-0.97093	-0.49556	-1.84173
411	-0.16209	0.11912	0.33367	-1.28289	-0.96659	-0.4866	-1.83913
412	-0.15299	0.12856	0.34365	-1.2801	-0.96383	-0.47795	-1.83541
413	-0.14509	0.13738	0.35301	-1.27626	-0.9604	-0.46868	-1.83255
414	-0.13674	0.14645	0.36199	-1.27255	-0.95436	-0.46086	-1.8298
415	-0.12908	0.15534	0.37103	-1.26945	-0.94792	-0.45299	-1.82701
416	-0.12079	0.16353	0.37999	-1.26636	-0.9418	-0.44571	-1.82373
417	-0.11255	0.17155	0.38961	-1.2627	-0.93774	-0.43779	-1.81992
418	-0.10377	0.17898	0.39944	-1.25948	-0.93313	-0.4297	-1.81706
419	-0.09512	0.18789	0.4098	-1.25683	-0.928	-0.42146	-1.81412
420	-0.08652	0.19833	0.42015	-1.25405	-0.92209	-0.41218	-1.81114
421	-0.07703	0.2087	0.43101	-1.25154	-0.91597	-0.40174	-1.8088
422	-0.06655	0.2208	0.44265	-1.24828	-0.90967	-0.39175	-1.8053
423	-0.056	0.23202	0.45487	-1.24434	-0.90308	-0.38098	-1.80252
424	-0.04443	0.24507	0.46743	-1.23974	-0.89527	-0.37076	-1.80012
425	-0.03285	0.25729	0.48101	-1.23548	-0.88781	-0.35786	-1.79743
426	-0.02092	0.27065	0.49579	-1.23003	-0.87918	-0.34635	-1.79519
427	-0.00872	0.28474	0.51145	-1.22447	-0.87052	-0.33368	-1.79343
428	0.00445	0.29947	0.52782	-1.21918	-0.86247	-0.32109	-1.79089
429	0.01833	0.31631	0.54393	-1.21464	-0.85399	-0.30774	-1.78787
430	0.03215	0.33405	0.55969	-1.21036	-0.84462	-0.29327	-1.78472
431	0.04665	0.35156	0.57584	-1.20598	-0.83523	-0.27858	-1.78109
432	0.06145	0.36987	0.59152	-1.20191	-0.82711	-0.26333	-1.77887
433	0.07561	0.3874	0.60655	-1.19723	-0.81821	-0.2475	-1.77501
434	0.08949	0.40278	0.6212	-1.19186	-0.8091	-0.23389	-1.7726
435	0.10272	0.41666	0.6349	-1.18628	-0.79886	-0.21841	-1.76909
436	0.11484	0.4292	0.64781	-1.18026	-0.78841	-0.20513	-1.76574
437	0.12663	0.44006	0.65993	-1.1739	-0.77856	-0.1922	-1.76175
438	0.13789	0.45006	0.67095	-1.16762	-0.77073	-0.18071	-1.75781
439	0.14868	0.45842	0.68063	-1.16093	-0.76201	-0.17029	-1.75351
440	0.15871	0.46664	0.689	-1.15437	-0.7537	-0.16066	-1.74919
441	0.16835	0.47379	0.69714	-1.14767	-0.74674	-0.15223	-1.74435
442	0.17779	0.48063	0.70454	-1.14165	-0.74013	-0.14342	-1.7393
443	0.18697	0.48681	0.71112	-1.13435	-0.73231	-0.13547	-1.73448
444	0.19553	0.49077	0.71743	-1.12767	-0.72458	-0.12921	-1.73009
445	0.20442	0.49579	0.72375	-1.12064	-0.71627	-0.12085	-1.72538
446	0.21283	0.50055	0.72994	-1.11362	-0.70805	-0.11332	-1.72052
447	0.22187	0.50707	0.73715	-1.10647	-0.69899	-0.10549	-1.7154
448	0.23136	0.51482	0.74416	-1.09935	-0.69052	-0.09637	-1.7108
449	0.24125	0.52335	0.75283	-1.09113	-0.68135	-0.08721	-1.70547
450	0.25145	0.53409	0.7627	-1.08324	-0.67189	-0.07733	-1.69961
451	0.26225	0.54605	0.77442	-1.07544	-0.66273	-0.06606	-1.69437
452	0.27419	0.55927	0.78777	-1.06767	-0.65173	-0.05383	-1.68924
453	0.28714	0.57351	0.80251	-1.05961	-0.64085	-0.04047	-1.68425
454	0.30057	0.58869	0.81839	-1.05167	-0.62886	-0.02594	-1.67917
455	0.31493	0.60598	0.83551	-1.04325	-0.61656	-0.0108	-1.67371
456	0.33015	0.62519	0.85304	-1.03536	-0.6041	0.00676	-1.66803
457	0.34638	0.64536	0.87138	-1.02665	-0.59057	0.02446	-1.66209
458	0.36352	0.66543	0.88832	-1.01808	-0.57737	0.04333	-1.65589
459	0.37999	0.68453	0.90591	-1.00917	-0.56374	0.06082	-1.64992
460	0.39575	0.70395	0.92283	-1.00025	-0.54858	0.07843	-1.64347
461	0.4113	0.72173	0.93858	-0.99116	-0.53498	0.09677	-1.63666
462	0.42558	0.73844	0.9529	-0.98184	-0.52127	0.11328	-1.63023
463	0.43856	0.75153	0.96583	-0.97305	-0.50773	0.12957	-1.62391
464	0.45043	0.76328	0.97649	-0.96407	-0.49362	0.14469	-1.61753
465	0.46069	0.77319	0.98522	-0.9551	-0.48085	0.15846	-1.61121
466	0.46999	0.78097	0.99173	-0.94614	-0.46969	0.17253	-1.60425
467	0.47793	0.7846	0.9965	-0.9354	-0.45858	0.18314	-1.59711
468	0.48417	0.78491	0.99817	-0.92558	-0.44966	0.1916	-1.58955
469	0.4881	0.78342	0.9977	-0.91572	-0.44031	0.1973	-1.5824
470	0.49071	0.78014	0.99494	-0.90494	-0.43215	0.20095	-1.57552
471	0.49203	0.77372	0.98983	-0.89481	-0.4257	0.20196	-1.56756
472	0.49196	0.76589	0.98299	-0.88465	-0.41919	0.2006	-1.56087
473	0.49075	0.7558	0.97489	-0.87453	-0.41266	0.19854	-1.55381
474	0.48925	0.74596	0.96511	-0.8647	-0.40666	0.19527	-1.54662
475	0.48669	0.73491	0.95534	-0.85429	-0.40205	0.19154	-1.53885
476	0.48348	0.72261	0.94534	-0.84334	-0.39797	0.18691	-1.5303
477	0.48006	0.71005	0.93578	-0.83247	-0.39372	0.18209	-1.52242
478	0.4759	0.69829	0.92622	-0.82208	-0.38962	0.17712	-1.51426
479	0.47156	0.68746	0.91716	-0.81175	-0.38468	0.17258	-1.50631
480	0.46767	0.67806	0.90901	-0.80152	-0.37966	0.16751	-1.49819
481	0.46418	0.66957	0.90251	-0.79158	-0.37358	0.16316	-1.48948
482	0.46222	0.66361	0.89784	-0.78155	-0.36761	0.15985	-1.48083
483	0.46124	0.66068	0.89496	-0.77126	-0.36052	0.15772	-1.47192
484	0.46161	0.66114	0.89432	-0.76145	-0.35354	0.15723	-1.46328
485	0.4626	0.66328	0.8957	-0.75119	-0.34576	0.15799	-1.45453
486	0.46437	0.66714	0.89913	-0.74154	-0.33683	0.16059	-1.44483
487	0.46748	0.67485	0.90444	-0.73275	-0.32712	0.16596	-1.43539
488	0.47085	0.68431	0.91131	-0.72388	-0.31716	0.17227	-1.42533
489	0.47467	0.69382	0.91923	-0.7155	-0.30696	0.18025	-1.41558
490	0.4789	0.70363	0.92796	-0.70708	-0.29597	0.18896	-1.40624
491	0.48355	0.71266	0.93706	-0.69881	-0.28566	0.19852	-1.39679
492	0.4882	0.72056	0.94565	-0.69108	-0.27537	0.20761	-1.38696
493	0.49221	0.72783	0.95336	-0.68266	-0.26507	0.21642	-1.37763
494	0.49532	0.73374	0.9594	-0.67436	-0.25498	0.2249	-1.36744
495	0.49716	0.73717	0.96306	-0.66556	-0.2453	0.23207	-1.35727
496	0.49796	0.73873	0.96498	-0.65763	-0.23691	0.239	-1.34713
497	0.49728	0.73849	0.96428	-0.64922	-0.22998	0.24441	-1.33689
498	0.49467	0.73529	0.96017	-0.6412	-0.22386	0.24787	-1.32724
499	0.49019	0.7289	0.95287	-0.63381	-0.21858	0.24962	-1.31719
500	0.48381	0.71839	0.94229	-0.62646	-0.21419	0.24861	-1.30737
501	0.47527	0.70471	0.92924	-0.61949	-0.21083	0.24552	-1.29729
502	0.46482	0.68742	0.91348	-0.61258	-0.2073	0.24017	-1.28701
503	0.45264	0.66822	0.8956	-0.60495	-0.20532	0.23326	-1.27733
504	0.43897	0.64729	0.87521	-0.59778	-0.20367	0.22472	-1.2678
505	0.42399	0.62381	0.85295	-0.59019	-0.20381	0.21455	-1.25886
506	0.40848	0.5994	0.82977	-0.58325	-0.20537	0.20273	-1.24988
507	0.39201	0.57363	0.80487	-0.57585	-0.20739	0.18828	-1.24067
508	0.3742	0.54758	0.77866	-0.56917	-0.2102	0.17206	-1.2318
509	0.35612	0.52078	0.75166	-0.56278	-0.21276	0.15425	-1.2228
510	0.33727	0.49364	0.72379	-0.55638	-0.21652	0.13498	-1.21398
511	0.3174	0.46771	0.69651	-0.54999	-0.22046	0.11558	-1.20548
512	0.2974	0.44106	0.66923	-0.54366	-0.22331	0.09547	-1.19703
513	0.27695	0.4152	0.6425	-0.53757	-0.22773	0.07529	-1.18841
514	0.25651	0.38986	0.61556	-0.53219	-0.23193	0.05494	-1.17977
515	0.23651	0.36399	0.58938	-0.527	-0.23663	0.03487	-1.17139
516	0.21664	0.33963	0.56388	-0.52245	-0.2419	0.01464	-1.16338
517	0.19676	0.3165	0.53855	-0.51837	-0.24676	-0.00584	-1.1556
518	0.17653	0.29348	0.51394	-0.51507	-0.2528	-0.02611	-1.14837
519	0.15701	0.27144	0.49063	-0.51207	-0.25807	-0.04555	-1.14156
520	0.13764	0.25135	0.46849	-0.50913	-0.26457	-0.06381	-1.13488
521	0.11843	0.23153	0.4475	-0.50684	-0.27025	-0.08107	-1.12822
522	0.09956	0.21199	0.42691	-0.50501	-0.27634	-0.09819	-1.12171
523	0.08115	0.1936	0.40729	-0.50381	-0.28328	-0.11526	-1.1152
524	0.06313	0.17561	0.38868	-0.50323	-0.28913	-0.13151	-1.10894
525	0.04593	0.15874	0.37068	-0.50332	-0.29536	-0.14732	-1.10277
526	0.0286	0.14345	0.35304	-0.50412	-0.30156	-0.1621	-1.09678
527	0.0117	0.12954	0.33664	-0.50573	-0.30719	-0.17654	-1.09029
528	-0.00493	0.11496	0.32108	-0.50794	-0.31412	-0.19085	-1.08395
529	-0.02086	0.10091	0.3069	-0.5104	-0.32082	-0.20482	-1.0778
530	-0.03652	0.08836	0.29348	-0.51276	-0.32793	-0.21767	-1.07119
531	-0.05165	0.07684	0.28026	-0.51573	-0.3346	-0.23021	-1.06471
532	-0.06673	0.06599	0.2667	-0.51953	-0.34262	-0.24211	-1.05846
533	-0.08125	0.05582	0.2542	-0.52327	-0.34951	-0.25315	-1.05181
534	-0.09573	0.04628	0.24236	-0.52767	-0.35617	-0.26311	-1.04587
535	-0.10979	0.0375	0.23061	-0.53268	-0.36259	-0.2723	-1.04003
536	-0.12362	0.02925	0.21977	-0.53774	-0.36868	-0.28061	-1.03462
537	-0.13658	0.021	0.21013	-0.54279	-0.37427	-0.2891	-1.02946
538	-0.14905	0.01212	0.20079	-0.54808	-0.38089	-0.29762	-1.02542
539	-0.16109	0.00231	0.1925	-0.55346	-0.38755	-0.30656	-1.02147
540	-0.17323	-0.00562	0.18448	-0.55851	-0.39406	-0.31518	-1.01786
541	-0.18512	-0.01285	0.17648	-0.56355	-0.40026	-0.32353	-1.01402
542	-0.19703	-0.02023	0.16844	-0.56939	-0.40716	-0.33088	-1.01037
543	-0.20842	-0.02635	0.16136	-0.57477	-0.41324	-0.33747	-1.00766
544	-0.21964	-0.0326	0.15447	-0.58078	-0.41948	-0.34383	-1.00528
545	-0.23033	-0.03805	0.148	-0.58691	-0.42503	-0.34955	-1.00349
546	-0.24042	-0.04327	0.14178	-0.59299	-0.43051	-0.35518	-1.0021
547	-0.24979	-0.04819	0.13559	-0.59929	-0.4363	-0.3605	-1.00107
548	-0.25891	-0.05246	0.12958	-0.60544	-0.44179	-0.36555	-1.00022
549	-0.26763	-0.05853	0.12388	-0.61164	-0.44673	-0.37092	-1
550	-0.27621	-0.06423	0.1184	-0.61736	-0.45156	-0.37622	-1.00045
551	-0.28469	-0.06979	0.1134	-0.62336	-0.45609	-0.38128	-1.00066
552	-0.29316	-0.07475	0.10877	-0.62977	-0.46109	-0.38625	-1.00141
553	-0.30121	-0.0797	0.10487	-0.63613	-0.46593	-0.39107	-1.00268
554	-0.30904	-0.08483	0.10117	-0.6431	-0.47182	-0.3961	-1.00438
555	-0.31658	-0.08931	0.09775	-0.65047	-0.47847	-0.40104	-1.00675
556	-0.32401	-0.09245	0.09432	-0.65844	-0.48551	-0.40588	-1.00927
557	-0.33099	-0.09485	0.09036	-0.66694	-0.49325	-0.41056	-1.01202
558	-0.33784	-0.09664	0.08662	-0.67549	-0.50103	-0.41516	-1.0154
559	-0.34422	-0.09932	0.08346	-0.68444	-0.50916	-0.4199	-1.01966
560	-0.35044	-0.10181	0.08048	-0.6939	-0.51787	-0.42461	-1.02377
561	-0.35671	-0.1038	0.0775	-0.70439	-0.52624	-0.42941	-1.0285
562	-0.36282	-0.1056	0.07444	-0.71534	-0.53541	-0.43422	-1.03302
563	-0.36862	-0.10848	0.07172	-0.72632	-0.54485	-0.43917	-1.03835
564	-0.37434	-0.11023	0.06919	-0.73787	-0.55532	-0.44444	-1.04411
565	-0.37974	-0.11125	0.06692	-0.75033	-0.56608	-0.45028	-1.04992
566	-0.38476	-0.11238	0.06477	-0.76274	-0.57708	-0.45637	-1.05583
567	-0.38945	-0.1141	0.06236	-0.77551	-0.58851	-0.46277	-1.06223
568	-0.39414	-0.11547	0.06018	-0.78891	-0.60073	-0.46929	-1.06829
569	-0.39869	-0.11773	0.05827	-0.8029	-0.61399	-0.47602	-1.07459
570	-0.40302	-0.12052	0.05614	-0.81787	-0.62759	-0.48275	-1.08098
571	-0.40702	-0.12418	0.05382	-0.83308	-0.64139	-0.49006	-1.08766
572	-0.41096	-0.12849	0.05158	-0.84842	-0.65589	-0.49749	-1.09401
573	-0.41466	-0.13262	0.04946	-0.86335	-0.67058	-0.50492	-1.10069
574	-0.41833	-0.13601	0.04809	-0.87886	-0.68512	-0.51227	-1.10773
575	-0.4217	-0.13901	0.04743	-0.8949	-0.69972	-0.51985	-1.11472
576	-0.42468	-0.14145	0.04701	-0.9107	-0.715	-0.52714	-1.12134
577	-0.42778	-0.14315	0.0462	-0.92675	-0.73018	-0.53448	-1.12826
578	-0.43102	-0.1439	0.04492	-0.943	-0.74573	-0.54191	-1.13538
579	-0.43412	-0.14472	0.04314	-0.96001	-0.76209	-0.54944	-1.14316
580	-0.4369	-0.1452	0.0419	-0.97713	-0.77812	-0.5572	-1.15088
581	-0.43933	-0.14553	0.04053	-0.99416	-0.79372	-0.56528	-1.15866
582	-0.44207	-0.14679	0.03902	-1.01082	-0.8096	-0.57369	-1.16701
583	-0.44457	-0.14771	0.0375	-1.02748	-0.82475	-0.58172	-1.17464
584	-0.44696	-0.15017	0.03672	-1.04394	-0.83954	-0.58926	-1.18276
585	-0.44922	-0.15303	0.03617	-1.06032	-0.85405	-0.59659	-1.19122
586	-0.45137	-0.15536	0.03545	-1.07663	-0.86889	-0.60354	-1.20017
587	-0.45357	-0.15785	0.03445	-1.09243	-0.88305	-0.61023	-1.20947
588	-0.45548	-0.15976	0.03281	-1.10817	-0.89685	-0.61688	-1.21876
589	-0.45738	-0.16124	0.03064	-1.12409	-0.91043	-0.6231	-1.2282
590	-0.45914	-0.16165	0.02898	-1.13928	-0.92372	-0.62906	-1.23854
591	-0.46058	-0.16115	0.02728	-1.15367	-0.93687	-0.63449	-1.24864
592	-0.46239	-0.16165	0.02626	-1.16712	-0.95005	-0.64018	-1.25916
593	-0.4638	-0.16176	0.02532	-1.18077	-0.96214	-0.64541	-1.27048
594	-0.4651	-0.16296	0.02484	-1.19396	-0.97441	-0.65031	-1.28178
595	-0.46659	-0.1657	0.02446	-1.20649	-0.98636	-0.65522	-1.29328
596	-0.46837	-0.1683	0.02394	-1.21874	-0.9983	-0.66008	-1.30495
597	-0.46995	-0.17048	0.02366	-1.23054	-1.00925	-0.66487	-1.31682
598	-0.47144	-0.17241	0.02332	-1.24246	-1.0192	-0.67041	-1.32884
599	-0.47305	-0.17376	0.02234	-1.25434	-1.0284	-0.67547	-1.34118
600	-0.47428	-0.1751	0.02143	-1.26579	-1.03796	-0.68022	-1.35368
601	-0.47505	-0.17529	0.02061	-1.27654	-1.04683	-0.68496	-1.36667
602	-0.47576	-0.17582	0.02015	-1.28711	-1.05533	-0.68936	-1.37984
603	-0.47613	-0.17623	0.01942	-1.29779	-1.06316	-0.69269	-1.39314
604	-0.47665	-0.17811	0.0189	-1.30773	-1.07093	-0.69544	-1.40589
605	-0.47722	-0.18033	0.01825	-1.31659	-1.07851	-0.69781	-1.41966
606	-0.47819	-0.18192	0.01772	-1.32501	-1.0855	-0.70027	-1.43359
607	-0.47926	-0.18373	0.01738	-1.33291	-1.09189	-0.70294	-1.44773
608	-0.48036	-0.18526	0.0176	-1.34011	-1.09749	-0.70651	-1.46198
609	-0.48161	-0.18562	0.01741	-1.34724	-1.10267	-0.71001	-1.47575
610	-0.48277	-0.18633	0.01699	-1.35427	-1.10846	-0.71355	-1.48964
611	-0.48351	-0.18548	0.01616	-1.36138	-1.11345	-0.71745	-1.50382
612	-0.4842	-0.18515	0.0151	-1.36832	-1.11859	-0.72056	-1.51818
613	-0.48484	-0.18522	0.01437	-1.37516	-1.1237	-0.72204	-1.5327
614	-0.48534	-0.18595	0.01374	-1.38138	-1.1287	-0.72288	-1.54725
615	-0.48575	-0.18535	0.0129	-1.38694	-1.13306	-0.72294	-1.56155
616	-0.48631	-0.18628	0.01289	-1.39209	-1.13696	-0.72299	-1.57557
617	-0.48676	-0.18715	0.01329	-1.39648	-1.14096	-0.72341	-1.58999
618	-0.48712	-0.18702	0.01386	-1.40037	-1.14446	-0.72508	-1.60404
619	-0.48768	-0.18636	0.01431	-1.40435	-1.14756	-0.72761	-1.61822
620	-0.48812	-0.18655	0.01382	-1.40851	-1.15072	-0.73067	-1.63243
621	-0.48849	-0.18712	0.01302	-1.41255	-1.15374	-0.73388	-1.64623
622	-0.48895	-0.1877	0.01227	-1.41624	-1.15679	-0.73649	-1.66005
623	-0.48964	-0.18897	0.01144	-1.42007	-1.15982	-0.7384	-1.67328
624	-0.49017	-0.1897	0.01012	-1.42362	-1.16247	-0.73999	-1.68598
625	-0.49063	-0.18935	0.00904	-1.42688	-1.16435	-0.74083	-1.69878
626	-0.49104	-0.18969	0.0087	-1.43007	-1.16648	-0.74138	-1.71112
627	-0.49134	-0.18984	0.00852	-1.43245	-1.16835	-0.74156	-1.72311
628	-0.49153	-0.19033	0.00836	-1.43512	-1.16995	-0.7419	-1.73467
629	-0.49185	-0.19154	0.00866	-1.43762	-1.17174	-0.74141	-1.74573
630	-0.49215	-0.19424	0.00869	-1.44015	-1.17311	-0.74105	-1.75615
631	-0.49265	-0.19623	0.00933	-1.44209	-1.17488	-0.74058	-1.76684
632	-0.49296	-0.19735	0.00998	-1.44433	-1.17653	-0.74056	-1.77776
633	-0.49341	-0.19873	0.01038	-1.44685	-1.1781	-0.74168	-1.78789
634	-0.4936	-0.19846	0.01048	-1.44953	-1.17936	-0.74373	-1.7978
635	-0.49356	-0.19724	0.01082	-1.45201	-1.18023	-0.74603	-1.80742
636	-0.49374	-0.19539	0.01041	-1.45437	-1.18092	-0.74857	-1.81706
637	-0.49384	-0.19483	0.00946	-1.4562	-1.18119	-0.75035	-1.826
638	-0.49384	-0.19534	0.00889	-1.45757	-1.18143	-0.7509	-1.83464
639	-0.49403	-0.19647	0.00874	-1.45826	-1.1822	-0.7499	-1.84256
640	-0.49423	-0.19707	0.00871	-1.45888	-1.18256	-0.74836	-1.851
641	-0.49435	-0.19726	0.00917	-1.45917	-1.18357	-0.74682	-1.85836
642	-0.49408	-0.19743	0.00958	-1.46003	-1.18492	-0.74572	-1.86523
643	-0.49395	-0.19687	0.01001	-1.4609	-1.18593	-0.74543	-1.87178
644	-0.49398	-0.19547	0.01041	-1.46216	-1.18709	-0.74594	-1.8777
645	-0.49401	-0.19534	0.01035	-1.46332	-1.18799	-0.74695	-1.88358
646	-0.49459	-0.19486	0.00965	-1.4649	-1.18866	-0.74884	-1.88915
647	-0.49508	-0.19447	0.00874	-1.46645	-1.1897	-0.75026	-1.89381
648	-0.49553	-0.19411	0.00848	-1.46751	-1.19058	-0.75092	-1.89849
649	-0.49591	-0.19454	0.00847	-1.46858	-1.19131	-0.75097	-1.90325
650	-0.49611	-0.19543	0.00861	-1.46918	-1.19181	-0.75033	-1.90785
651	-0.49604	-0.19769	0.00908	-1.46944	-1.19216	-0.74987	-1.91232
652	-0.49587	-0.19907	0.00942	-1.46963	-1.19253	-0.74918	-1.917
653	-0.49569	-0.19897	0.00964	-1.47012	-1.19212	-0.74835	-1.92147
654	-0.49556	-0.1983	0.00994	-1.4708	-1.19212	-0.74794	-1.92565
655	-0.49543	-0.19853	0.00969	-1.4711	-1.19144	-0.74773	-1.92974
656	-0.49547	-0.19788	0.00932	-1.47181	-1.19134	-0.7483	-1.93359
657	-0.49541	-0.19532	0.00876	-1.47271	-1.19143	-0.74892	-1.93746
658	-0.49538	-0.19233	0.00847	-1.47344	-1.19181	-0.74991	-1.94035
659	-0.49531	-0.18988	0.00786	-1.47447	-1.19245	-0.75096	-1.94333
660	-0.49528	-0.1892	0.00736	-1.475	-1.19332	-0.7517	-1.94659
661	-0.49543	-0.19014	0.00697	-1.47516	-1.19359	-0.75239	-1.94966
662	-0.4957	-0.191	0.00678	-1.47568	-1.19434	-0.75277	-1.95216
663	-0.49596	-0.19205	0.00684	-1.4763	-1.19481	-0.75262	-1.95452
664	-0.49629	-0.1934	0.00711	-1.47664	-1.1955	-0.75234	-1.95686
665	-0.49667	-0.19602	0.0075	-1.47651	-1.19548	-0.7519	-1.95913
666	-0.49683	-0.19868	0.0079	-1.47682	-1.19558	-0.75138	-1.96127
667	-0.49715	-0.20038	0.00812	-1.47724	-1.19549	-0.75069	-1.96306
668	-0.49745	-0.202	0.00809	-1.47766	-1.19588	-0.75047	-1.96458
669	-0.49743	-0.20277	0.00789	-1.47849	-1.19674	-0.75075	-1.96646
670	-0.4972	-0.20473	0.00796	-1.4792	-1.19739	-0.75063	-1.96843
671	-0.49703	-0.20488	0.00759	-1.47951	-1.19727	-0.75056	-1.97072
672	-0.49677	-0.20471	0.00735	-1.48007	-1.19748	-0.75025	-1.9727
673	-0.49644	-0.20444	0.00701	-1.48038	-1.19736	-0.74923	-1.9743
674	-0.49602	-0.20179	0.00678	-1.48091	-1.19768	-0.74837	-1.9759
675	-0.49578	-0.1993	0.00708	-1.48106	-1.19668	-0.74766	-1.97693
676	-0.4955	-0.19758	0.00775	-1.48141	-1.19622	-0.74669	-1.97814
677	-0.49563	-0.19647	0.00844	-1.48178	-1.19631	-0.74698	-1.97929
678	-0.49592	-0.19602	0.00909	-1.482	-1.19616	-0.74814	-1.98011
679	-0.49613	-0.19598	0.00974	-1.48221	-1.19636	-0.75012	-1.98041
680	-0.49635	-0.19679	0.01034	-1.48251	-1.19661	-0.75175	-1.98154
681	-0.49674	-0.19549	0.01002	-1.48276	-1.1968	-0.75343	-1.98259
682	-0.49702	-0.19595	0.00927	-1.4832	-1.19697	-0.75474	-1.98347
683	-0.49709	-0.19643	0.00794	-1.48391	-1.19736	-0.75553	-1.98421
684	-0.49672	-0.19647	0.00668	-1.4847	-1.19773	-0.7559	-1.98459
685	-0.49666	-0.19746	0.00604	-1.48504	-1.19698	-0.7556	-1.98478
686	-0.49647	-0.19865	0.00617	-1.48528	-1.19761	-0.75491	-1.98496
687	-0.49639	-0.20012	0.00653	-1.48538	-1.19793	-0.75425	-1.98518
688	-0.49662	-0.20128	0.00684	-1.48524	-1.19812	-0.75306	-1.98538
689	-0.49701	-0.20247	0.00725	-1.48513	-1.19826	-0.75224	-1.98594
690	-0.49725	-0.20256	0.00776	-1.48509	-1.19862	-0.75127	-1.98683
691	-0.49724	-0.20081	0.00862	-1.48485	-1.19852	-0.7515	-1.98786
692	-0.49711	-0.20016	0.00912	-1.48486	-1.19843	-0.75211	-1.98872
693	-0.49707	-0.19902	0.00928	-1.48523	-1.19859	-0.75285	-1.98926
694	-0.49683	-0.19742	0.00927	-1.4857	-1.19857	-0.7537	-1.98981
695	-0.49691	-0.19576	0.00949	-1.48613	-1.19843	-0.75475	-1.99026
696	-0.49688	-0.1945	0.00918	-1.48676	-1.19954	-0.75595	-1.99085
697	-0.49691	-0.19405	0.00836	-1.4871	-1.19978	-0.75653	-1.99147
698	-0.49721	-0.19349	0.00723	-1.48759	-1.20081	-0.75678	-1.9918
699	-0.49741	-0.19293	0.00641	-1.48771	-1.20082	-0.75674	-1.99205
700	-0.49734	-0.19311	0.00631	-1.48746	-1.20096	-0.75567	-1.99255
701	-0.49706	-0.193	0.00686	-1.48684	-1.20075	-0.75462	-1.99326
702	-0.49681	-0.19403	0.00738	-1.48637	-1.20043	-0.75346	-1.99349
703	-0.49696	-0.19403	0.00778	-1.4858	-1.20055	-0.75179	-1.99331
704	-0.49714	-0.19392	0.0081	-1.48532	-1.20034	-0.74998	-1.99308
705	-0.49734	-0.19459	0.00822	-1.48519	-1.20009	-0.74917	-1.99276
706	-0.49761	-0.19503	0.00738	-1.48542	-1.20049	-0.74905	-1.99245
707	-0.49777	-0.19547	0.00629	-1.48569	-1.19994	-0.74907	-1.99259
708	-0.49831	-0.19629	0.00555	-1.4864	-1.20016	-0.74965	-1.99306
709	-0.49866	-0.19633	0.00559	-1.48669	-1.19959	-0.75135	-1.99396
710	-0.49877	-0.19744	0.00587	-1.48718	-1.19968	-0.75311	-1.99478
711	-0.49864	-0.19786	0.00629	-1.48755	-1.1998	-0.75484	-1.99543
712	-0.49827	-0.19818	0.00703	-1.48834	-1.20034	-0.75667	-1.99581
713	-0.49797	-0.19912	0.00774	-1.48875	-1.20129	-0.75683	-1.99618
714	-0.49759	-0.20002	0.00793	-1.48937	-1.20201	-0.75641	-1.99675
715	-0.49731	-0.19991	0.00736	-1.49039	-1.20259	-0.75614	-1.99725
716	-0.49709	-0.19959	0.00632	-1.49099	-1.20323	-0.75572	-1.9975
717	-0.49686	-0.19979	0.00493	-1.49152	-1.20337	-0.75493	-1.99804
718	-0.49717	-0.19976	0.00382	-1.49187	-1.20376	-0.75445	-1.99811
719	-0.49738	-0.19943	0.00321	-1.49193	-1.20307	-0.75461	-1.998
720	-0.4977	-0.19893	0.00274	-1.49215	-1.20221	-0.75455	-1.99782
721	-0.49785	-0.19805	0.00272	-1.49228	-1.20162	-0.75409	-1.99729
722	-0.49789	-0.19794	0.00355	-1.49248	-1.20168	-0.75364	-1.99703
723	-0.49806	-0.19865	0.00459	-1.49211	-1.20164	-0.75254	-1.99648
724	-0.49835	-0.19992	0.00515	-1.49186	-1.20164	-0.75203	-1.99594
725	-0.49881	-0.19982	0.00584	-1.49139	-1.20127	-0.75157	-1.99601
726	-0.49904	-0.20048	0.00613	-1.49075	-1.20135	-0.75137	-1.9963
727	-0.49921	-0.20068	0.00646	-1.49056	-1.20142	-0.7518	-1.99688
728	-0.49914	-0.20005	0.00653	-1.49061	-1.20141	-0.75284	-1.99717
729	-0.49904	-0.19953	0.00642	-1.49091	-1.20123	-0.75429	-1.99799
730	-0.49902	-0.1981	0.00664	-1.49145	-1.20073	-0.75569	-1.99802
731	-0.49865	-0.19762	0.00694	-1.49229	-1.20074	-0.75691	-1.99834
732	-0.49818	-0.19813	0.00772	-1.49263	-1.20158	-0.7576	-1.99802
733	-0.49776	-0.19823	0.00839	-1.49263	-1.20213	-0.75814	-1.99817
734	-0.49765	-0.19928	0.00874	-1.49229	-1.20254	-0.75828	-1.99858
735	-0.49772	-0.20016	0.00912	-1.49146	-1.20249	-0.75714	-1.99903
736	-0.49782	-0.20194	0.00897	-1.4909	-1.20307	-0.75539	-1.99884
737	-0.49782	-0.20346	0.00903	-1.4906	-1.20338	-0.75405	-1.99912
738	-0.49731	-0.20423	0.00819	-1.49054	-1.20359	-0.75261	-1.99928
739	-0.49718	-0.20415	0.00684	-1.49074	-1.20362	-0.7515	-1.9991
740	-0.49691	-0.20291	0.00585	-1.49119	-1.20299	-0.75039	-1.99918
741	-0.49652	-0.20238	0.00558	-1.4919	-1.20252	-0.74956	-1.99891
742	-0.49617	-0.2011	0.00596	-1.49219	-1.203	-0.74946	-1.99884
743	-0.49614	-0.19846	0.00676	-1.49246	-1.20237	-0.75006	-1.99878
744	-0.49679	-0.19694	0.00757	-1.49262	-1.20213	-0.75071	-1.99879
745	-0.49717	-0.19616	0.00773	-1.49314	-1.20183	-0.75083	-1.99907
746	-0.49771	-0.19584	0.00782	-1.49374	-1.20151	-0.7509	-1.9995
747	-0.4984	-0.19596	0.00782	-1.49442	-1.20117	-0.75092	-1.9999
748	-0.49924	-0.19654	0.00775	-1.49519	-1.20081	-0.7509	-1.99985
749	-0.50023	-0.19756	0.0076	-1.49604	-1.20043	-0.75082	-2
750	--	--	--	--	--	--	--
751	--	--	--	--	--	--	--
752	--	--	--	--	--	--	--
753	--	--	--	--	--	--	--
754	--	--	--	--	--	--	--
755	--	--	--	--	--	--	--
756	--	--	--	--	--	--	--
757	--	--	--	--	--	--	--
758	--	--	--	--	--	--	--
759	--	--	--	--	--	--	--
760	--	--	--	--	--	--	--
761	--	--	--	--	--	--	--
762	--	--	--	--	--	--	--
763	--	--	--	--	--	--	--
764	--	--	--	--	--	--	--
765	--	--	--	--	--	--	--
766	--	--	--	--	--	--	--
767	--	--	--	--	--	--	--
768	--	--	--	--	--	--	--
769	--	--	--	--	--	--	--
770	--	--	--	--	--	--	--
771	--	--	--	--	--	--	--
772	--	--	--	--	--	--	--
773	--	--	--	--	--	--	--
774	--	--	--	--	--	--	--
775	--	--	--	--	--	--	--
776	--	--	--	--	--	--	--
777	--	--	--	--	--	--	--
778	--	--	--	--	--	--	--
779	--	--	--	--	--	--	--
780	--	--	--	--	--	--	--
781	--	--	--	--	--	--	--
782	--	--	--	--	--	--	--
783	--	--	--	--	--	--	--
784	--	--	--	--	--	--	--
785	--	--	--	--	--	--	--
786	--	--	--	--	--	--	--
787	--	--	--	--	--	--	--
788	--	--	--	--	--	--	--
789	--	--	--	--	--	--	--
790	--	--	--	--	--	--	--
791	--	--	--	--	--	--	--
792	--	--	--	--	--	--	--
793	--	--	--	--	--	--	--
794	--	--	--	--	--	--	--
795	--	--	--	--	--	--	--
796	--	--	--	--	--	--	--
797	--	--	--	--	--	--	--
798	--	--	--	--	--	--	--
799	--	--	--	--	--	--	--
800	--	--	--	--	--	--	--
801	--	--	--	--	--	--	--
802	--	--	--	--	--	--	--
803	--	--	--	--	--	--	--
804	--	--	--	--	--	--	--
805	--	--	--	--	--	--	--
806	--	--	--	--	--	--	--
807	--	--	--	--	--	--	--
808	--	--	--	--	--	--	--
809	--	--	--	--	--	--	--
810	--	--	--	--	--	--	--
811	--	--	--	--	--	--	--
812	--	--	--	--	--	--	--
813	--	--	--	--	--	--	--
814	--	--	--	--	--	--	--
815	--	--	--	--	--	--	--
816	--	--	--	--	--	--	--
817	--	--	--	--	--	--	--
818	--	--	--	--	--	--	--
819	--	--	--	--	--	--	--
820	--	--	--	--	--	--	--
821	--	--	--	--	--	--	--
822	--	--	--	--	--	--	--
823	--	--	--	--	--	--	--
824	--	--	--	--	--	--	--
825	--	--	--	--	--	--	--
826	--	--	--	--	--	--	--
827	--	--	--	--	--	--	--
828	--	--	--	--	--	--	--
829	--	--	--	--	--	--	--
830	--	--	--	--	--	--	--
831	--	--	--	--	--	--	--
832	--	--	--	--	--	--	--
833	--	--	--	--	--	--	--
834	--	--	--	--	--	--	--
835	--	--	--	--	--	--	--
836	--	--	--	--	--	--	--
837	--	--	--	--	--	--	--
838	--	--	--	--	--	--	--
839	--	--	--	--	--	--	--
840	--	--	--	--	--	--	--
841	--	--	--	--	--	--	--
842	--	--	--	--	--	--	--
843	--	--	--	--	--	--	--
844	--	--	--	--	--	--	--
845	--	--	--	--	--	--	--
846	--	--	--	--	--	--	--
847	--	--	--	--	--	--	--
848	--	--	--	--	--	--	--
849	--	--	--	--	--	--	--
850	--	--	--	--	--	--	--

## Sheet: B
Wavelength (nm)	WW	R_WW	WW_Orange
270	0.00357	0.000417753	0.00315
271	0.00361	0.000424065	0.00319
272	0.00366	0.00043126	0.00322
273	0.00369	0.000438712	0.00325
274	0.00371	0.000443464	0.00327
275	0.00373	0.00044607	0.00329
276	0.00374	0.000447604	0.00329
277	0.00374	0.000448758	0.0033
278	0.00374	0.000448351	0.00329
279	0.00373	0.00044512	0.00329
280	0.00372	0.000439188	0.00328
281	0.00368	0.000432644	0.00325
282	0.00364	0.000428341	0.00321
283	0.00356	0.000424839	0.00314
284	0.00347	0.000415988	0.00305
285	0.00334	0.000398137	0.00294
286	0.0032	0.000373987	0.00282
287	0.00306	0.000352336	0.00271
288	0.00294	0.000336521	0.00261
289	0.00283	0.000330887	0.0025
290	0.00272	0.000327955	0.00239
291	0.00259	0.000316484	0.00227
292	0.00242	0.000293312	0.00212
293	0.00222	0.000266583	0.00195
294	0.00201	0.000242583	0.00177
295	0.0018	0.000220306	0.00158
296	0.00161	0.000200732	0.00141
297	0.00145	0.000185202	0.00126
298	0.0013	0.000171817	0.00113
299	0.00119	0.00016074	0.00103
300	0.00109	0.000152676	0.000941231
301	0.00102	0.00014574	0.000871004
302	0.0009557	0.000140649	0.000815051
303	0.000906732	0.000137269	0.000769463
304	0.000867323	0.000134812	0.000732511
305	0.000836453	0.000133169	0.000703283
306	0.00081243	0.000130794	0.000681636
307	0.000794184	0.000130848	0.000663336
308	0.000780261	0.000131663	0.000648598
309	0.000770824	0.000132762	0.000638062
310	0.000764252	0.00013416	0.000630092
311	0.000759909	0.000135721	0.000624187
312	0.000757639	0.000137296	0.000620343
313	0.0007567	0.000139047	0.000617653
314	0.000756971	0.000140853	0.000616118
315	0.000757971	0.000142305	0.000615666
316	0.000759921	0.000144287	0.000615633
317	0.00076249	0.000146079	0.000616411
318	0.000765395	0.000147029	0.000618366
319	0.000768254	0.000147857	0.000620397
320	0.000770809	0.00014798	0.000622829
321	0.000772727	0.000147477	0.000625249
322	0.000773972	0.000146323	0.000627649
323	0.000774136	0.000144328	0.000629808
324	0.000773604	0.000141545	0.000632058
325	0.000772173	0.000138518	0.000633655
326	0.000769932	0.000135178	0.000634754
327	0.000767336	0.000131011	0.000636325
328	0.000764317	0.000126749	0.000637569
329	0.000761923	0.000122364	0.000639559
330	0.000759557	0.00011859	0.000640967
331	0.000757819	0.000114898	0.000642921
332	0.000756608	0.000110988	0.000645619
333	0.000756154	0.000107757	0.000648397
334	0.000756335	0.000105015	0.00065132
335	0.000757229	0.00010268	0.000654549
336	0.000758716	0.0001004	0.000658317
337	0.000760346	9.85807e-05	0.000661765
338	0.00076239	9.7006e-05	0.000665384
339	0.000764471	9.64901e-05	0.00066798
340	0.000766777	9.65309e-05	0.000670246
341	0.000769333	9.31779e-05	0.000676155
342	0.000771785	9.2214e-05	0.000679571
343	0.000774622	9.1929e-05	0.000682693
344	0.000777772	9.17389e-05	0.000686033
345	0.000781049	9.15217e-05	0.000689527
346	0.000784855	9.0938e-05	0.000693917
347	0.000788902	9.0395e-05	0.000698507
348	0.000792956	9.06394e-05	0.000702316
349	0.000797115	9.10195e-05	0.000706095
350	0.00080114	9.07072e-05	0.000710433
351	0.000804891	9.06258e-05	0.000714265
352	0.000808078	9.05579e-05	0.00071752
353	0.000810902	9.05579e-05	0.000720344
354	0.000813035	9.06801e-05	0.000722354
355	0.000814434	9.06665e-05	0.000723767
356	0.000815103	9.08701e-05	0.000724233
357	0.00081535	9.11009e-05	0.00072425
358	0.000815442	9.08158e-05	0.000724626
359	0.00081543	9.10195e-05	0.00072441
360	0.000815703	9.1033e-05	0.00072467
361	0.000815895	9.1033e-05	0.000724862
362	0.000816519	9.09516e-05	0.000725568
363	0.000817767	9.10602e-05	0.000726707
364	0.000819709	9.11281e-05	0.000728581
365	0.0008225	9.1033e-05	0.000731467
366	0.000826294	9.11824e-05	0.000735112
367	0.000831577	9.11824e-05	0.000740394
368	0.000838903	9.1291e-05	0.000747612
369	0.000848721	9.16032e-05	0.000757118
370	0.000856726	9.17389e-05	0.000764987
371	0.000864772	9.18611e-05	0.00077291
372	0.000874307	9.21326e-05	0.000782175
373	0.00088344	9.21733e-05	0.000791266
374	0.000898083	9.24855e-05	0.000805598
375	0.000915741	9.26892e-05	0.000823052
376	0.000933229	9.31914e-05	0.000840037
377	0.000954561	9.37073e-05	0.000860854
378	0.000976895	9.43589e-05	0.000882536
379	0.000999729	9.48747e-05	0.000904855
380	0.00102	9.56756e-05	0.00092912
381	0.00105	9.66666e-05	0.000954253
382	0.00108	9.74947e-05	0.000981264
383	0.00111	9.84992e-05	0.00101
384	0.00114	9.94902e-05	0.00104
385	0.00117	0.000100549	0.00107
386	0.0012	0.000101744	0.0011
387	0.00124	0.000103305	0.00113
388	0.00127	0.00010473	0.00116
389	0.0013	0.000106495	0.0012
390	0.00134	0.000108069	0.00123
391	0.00138	0.000109644	0.00127
392	0.00142	0.000111355	0.0013
393	0.00145	0.000113391	0.00134
394	0.00149	0.000115169	0.00138
395	0.00154	0.00011726	0.00142
396	0.00158	0.000119255	0.00146
397	0.00162	0.000121441	0.0015
398	0.00167	0.000123667	0.00155
399	0.00172	0.00012588	0.00159
400	0.00177	0.000128255	0.00164
401	0.00182	0.000130495	0.00169
402	0.00188	0.000132844	0.00175
403	0.00193	0.000135165	0.0018
404	0.00199	0.000137608	0.00185
405	0.00205	0.000139984	0.00191
406	0.00211	0.000142427	0.00197
407	0.00217	0.00014517	0.00203
408	0.00223	0.000147776	0.00208
409	0.00229	0.000150695	0.00214
410	0.00235	0.000153342	0.0022
411	0.00241	0.000155975	0.00226
412	0.00247	0.000158853	0.00231
413	0.00253	0.000161799	0.00237
414	0.00259	0.000164867	0.00243
415	0.00265	0.000168152	0.00248
416	0.00271	0.000172048	0.00254
417	0.00277	0.000175903	0.0026
418	0.00283	0.000179528	0.00265
419	0.0029	0.000183193	0.00271
420	0.00296	0.000187238	0.00277
421	0.00303	0.000191066	0.00284
422	0.0031	0.000195559	0.0029
423	0.00317	0.000199998	0.00297
424	0.00325	0.000204804	0.00304
425	0.00333	0.000209582	0.00312
426	0.00341	0.00021432	0.0032
427	0.0035	0.000219343	0.00328
428	0.00359	0.000224542	0.00337
429	0.00369	0.000229863	0.00346
430	0.00378	0.000234791	0.00354
431	0.00387	0.000240017	0.00363
432	0.00397	0.000245434	0.00372
433	0.00406	0.000250904	0.00381
434	0.00415	0.000256212	0.0039
435	0.00424	0.000261642	0.00398
436	0.00433	0.00026714	0.00406
437	0.00441	0.000272733	0.00414
438	0.0045	0.000278502	0.00422
439	0.00457	0.000283945	0.00429
440	0.00464	0.000289375	0.00435
441	0.00471	0.000295185	0.00441
442	0.00477	0.000301172	0.00447
443	0.00483	0.000306724	0.00453
444	0.00489	0.000311964	0.00458
445	0.00495	0.000317788	0.00464
446	0.00501	0.000323638	0.00469
447	0.00508	0.000329666	0.00475
448	0.00514	0.000335734	0.0048
449	0.00521	0.000341734	0.00487
450	0.00528	0.000347679	0.00493
451	0.00536	0.000353707	0.005
452	0.00544	0.000359652	0.00508
453	0.00553	0.000365788	0.00516
454	0.00562	0.000371748	0.00525
455	0.00572	0.000377802	0.00534
456	0.00582	0.000384006	0.00544
457	0.00593	0.000390223	0.00554
458	0.00604	0.000396481	0.00564
459	0.00614	0.000402318	0.00574
460	0.00625	0.000407707	0.00584
461	0.00635	0.00041311	0.00594
462	0.00645	0.000418975	0.00603
463	0.00654	0.00042492	0.00611
464	0.00662	0.00043012	0.00619
465	0.0067	0.000435549	0.00626
466	0.00676	0.000440626	0.00632
467	0.00681	0.000446192	0.00637
468	0.00686	0.000451459	0.00641
469	0.00689	0.000455871	0.00643
470	0.00691	0.000460772	0.00645
471	0.00692	0.000465564	0.00645
472	0.00692	0.000470125	0.00645
473	0.00691	0.00047493	0.00644
474	0.0069	0.000478446	0.00642
475	0.00688	0.000482111	0.0064
476	0.00686	0.000486048	0.00637
477	0.00683	0.000490215	0.00634
478	0.00681	0.000494274	0.00631
479	0.00678	0.000497817	0.00628
480	0.00676	0.000501333	0.00626
481	0.00674	0.000505026	0.00623
482	0.00671	0.000508419	0.00621
483	0.00669	0.000511664	0.00618
484	0.00668	0.000515275	0.00617
485	0.00669	0.000518858	0.00617
486	0.00671	0.000521967	0.00619
487	0.00674	0.00052551	0.00621
488	0.00677	0.000529012	0.00624
489	0.00679	0.000532678	0.00626
490	0.00681	0.000535203	0.00628
491	0.00683	0.000538406	0.0063
492	0.00686	0.000541637	0.00632
493	0.00688	0.000544433	0.00634
494	0.0069	0.000547013	0.00635
495	0.00691	0.000549307	0.00636
496	0.00691	0.000551112	0.00636
497	0.00691	0.000552606	0.00635
498	0.00689	0.000554194	0.00633
499	0.00686	0.000555483	0.0063
500	0.00681	0.000556474	0.00626
501	0.00676	0.00055718	0.0062
502	0.00669	0.000557778	0.00613
503	0.00661	0.000558103	0.00606
504	0.00653	0.000558239	0.00597
505	0.00643	0.000558253	0.00587
506	0.00632	0.000557696	0.00576
507	0.0062	0.000557343	0.00565
508	0.00608	0.000557112	0.00553
509	0.00596	0.000556488	0.0054
510	0.00582	0.000556121	0.00527
511	0.00569	0.000555728	0.00513
512	0.00555	0.000555185	0.005
513	0.00541	0.000554438	0.00486
514	0.00527	0.000553447	0.00472
515	0.00513	0.000551791	0.00458
516	0.00499	0.000550882	0.00444
517	0.00486	0.000549673	0.00431
518	0.00472	0.000548628	0.00417
519	0.00458	0.000546714	0.00404
520	0.00445	0.000545085	0.0039
521	0.00432	0.00054309	0.00377
522	0.00419	0.000540768	0.00365
523	0.00406	0.000538786	0.00352
524	0.00394	0.000536546	0.0034
525	0.00382	0.000534429	0.00328
526	0.0037	0.000531673	0.00316
527	0.00358	0.000529257	0.00305
528	0.00347	0.000526433	0.00294
529	0.00336	0.00052342	0.00283
530	0.00325	0.000520202	0.00273
531	0.00314	0.000517039	0.00263
532	0.00304	0.000513781	0.00253
533	0.00294	0.000510401	0.00243
534	0.00284	0.000506505	0.00234
535	0.00275	0.000502759	0.00225
536	0.00266	0.000499921	0.00216
537	0.00257	0.000496338	0.00207
538	0.00248	0.000492157	0.00199
539	0.0024	0.000487636	0.00191
540	0.00231	0.000482966	0.00183
541	0.00223	0.000478202	0.00176
542	0.00216	0.000473613	0.00168
543	0.00208	0.000468482	0.00161
544	0.00201	0.000463636	0.00154
545	0.00193	0.000458192	0.00148
546	0.00186	0.000452681	0.00141
547	0.00179	0.000447047	0.00135
548	0.00173	0.000441278	0.00129
549	0.00166	0.000435631	0.00123
550	0.0016	0.000429997	0.00117
551	0.00154	0.000424323	0.00112
552	0.00148	0.000418337	0.00106
553	0.00142	0.000412309	0.00101
554	0.00137	0.000406567	0.000960403
555	0.00131	0.000400391	0.000913076
556	0.00126	0.000394241	0.000867498
557	0.00121	0.000388485	0.000822952
558	0.00116	0.00038254	0.000779499
559	0.00111	0.000376784	0.000737571
560	0.00107	0.000370254	0.000698071
561	0.00102	0.000363956	0.000660231
562	0.00098195	0.000357413	0.000624537
563	0.000941249	0.000350829	0.000590421
564	0.000901719	0.000344611	0.000557108
565	0.00086283	0.000337919	0.000524911
566	0.000824237	0.00033158	0.000492657
567	0.000786143	0.000325186	0.000460957
568	0.000749519	0.000318412	0.000431107
569	0.000715444	0.000311801	0.000403643
570	0.000684217	0.000305502	0.000378714
571	0.000654565	0.000298864	0.000355701
572	0.000626703	0.000292267	0.000334436
573	0.000599938	0.000285764	0.000314173
574	0.000573513	0.000279887	0.000293626
575	0.000548011	0.000273561	0.00027445
576	0.000524034	0.000266923	0.000257112
577	0.000501308	0.000260814	0.000240494
578	0.00047913	0.000254719	0.000224411
579	0.000457269	0.000248583	0.000208686
580	0.000437169	0.000242909	0.00019426
581	0.000418923	0.000237031	0.000181892
582	0.000402053	0.000231166	0.000170887
583	0.00038611	0.000225641	0.000160468
584	0.000369603	0.000220049	0.000149554
585	0.000353604	0.000214238	0.000139366
586	0.000338581	0.000208673	0.000129908
587	0.000324705	0.000203555	0.00012115
588	0.000311779	0.000197691	0.000114088
589	0.000298728	0.000192288	0.00010644
590	0.000285175	0.000186899	9.82759e-05
591	0.000271625	0.000181564	9.00613e-05
592	0.000258456	0.0001765	8.19554e-05
593	0.000246692	0.000171369	7.53229e-05
594	0.000236058	0.000166401	6.96574e-05
595	0.000225831	0.000161554	6.42766e-05
596	0.000215732	0.00015664	5.90919e-05
597	0.000205639	0.000152079	5.35594e-05
598	0.000195737	0.00014726	4.8477e-05
599	0.000186465	0.000142767	4.36981e-05
600	0.000177755	0.000138219	3.95362e-05
601	0.000169614	0.000133889	3.57252e-05
602	0.000161723	0.000129749	3.19745e-05
603	0.000154227	0.000125798	2.84286e-05
604	0.000147264	0.000122052	2.52129e-05
605	0.000140432	0.000118196	2.22356e-05
606	0.000134049	0.000114463	1.95858e-05
607	0.000127682	0.000110907	1.67754e-05
608	0.000121571	0.000107486	1.40849e-05
609	0.000115847	0.000104092	1.17548e-05
610	0.000110521	0.00010063	9.89036e-06
611	0.000105301	9.72096e-05	8.09135e-06
612	0.000100224	9.40059e-05	6.21833e-06
613	9.54239e-05	9.07887e-05	4.63519e-06
614	9.08183e-05	8.768e-05	3.13826e-06
615	8.67027e-05	8.46528e-05	2.04982e-06
616	8.28838e-05	8.19243e-05	9.59486e-07
617	7.905e-05	7.90193e-05	3.06919e-08
618	7.54022e-05	7.61007e-05	-6.98486e-07
619	7.1869e-05	7.32092e-05	-1.3402e-06
620	6.84034e-05	7.06164e-05	-2.21303e-06
621	6.51125e-05	6.82137e-05	-3.10123e-06
622	6.21043e-05	6.56616e-05	-3.55731e-06
623	5.9053e-05	6.34082e-05	-4.35522e-06
624	5.63072e-05	6.10054e-05	-4.69828e-06
625	5.3712e-05	5.88335e-05	-5.12147e-06
626	5.13451e-05	5.67565e-05	-5.41143e-06
627	4.9073e-05	5.47067e-05	-5.63373e-06
628	4.69087e-05	5.2589e-05	-5.68036e-06
629	4.47982e-05	5.06478e-05	-5.84957e-06
630	4.28703e-05	4.87881e-05	-5.91776e-06
631	4.10859e-05	4.69826e-05	-5.89674e-06
632	3.93154e-05	4.51364e-05	-5.82104e-06
633	3.7543e-05	4.33988e-05	-5.85588e-06
634	3.5828e-05	4.1702e-05	-5.87398e-06
635	3.42734e-05	4.00594e-05	-5.78599e-06
636	3.26374e-05	3.8349e-05	-5.71161e-06
637	3.1112e-05	3.71001e-05	-5.98807e-06
638	2.97325e-05	3.56476e-05	-5.91512e-06
639	2.84188e-05	3.39779e-05	-5.55907e-06
640	2.71513e-05	3.26883e-05	-5.537e-06
641	2.60522e-05	3.1195e-05	-5.14281e-06
642	2.49136e-05	2.9919e-05	-5.00542e-06
643	2.37032e-05	2.88194e-05	-5.11626e-06
644	2.26233e-05	2.7652e-05	-5.02871e-06
645	2.14791e-05	2.6376e-05	-4.89684e-06
646	2.03651e-05	2.50456e-05	-4.68048e-06
647	1.93515e-05	2.38918e-05	-4.54026e-06
648	1.84693e-05	2.29687e-05	-4.49933e-06
649	1.76573e-05	2.20049e-05	-4.34754e-06
650	1.6783e-05	2.0946e-05	-4.16306e-06
651	1.59339e-05	2.00365e-05	-4.10258e-06
652	1.41759e-05	1.90184e-05	-4.84253e-06
653	1.34507e-05	1.82718e-05	-4.82109e-06
654	1.24435e-05	1.74437e-05	-5.00023e-06
655	1.23226e-05	1.64256e-05	-4.10298e-06
656	1.11543e-05	1.58962e-05	-4.74191e-06
657	9.86503e-06	1.49323e-05	-5.06732e-06
658	9.34129e-06	1.41857e-05	-4.84444e-06
659	9.01899e-06	1.34934e-05	-4.47443e-06
660	9.18014e-06	1.2964e-05	-3.78386e-06
661	8.73697e-06	1.20545e-05	-3.31751e-06
662	9.10721e-06	1.16472e-05	-2.54002e-06
663	9.44585e-06	1.12671e-05	-1.82129e-06
664	9.73547e-06	1.07513e-05	-1.01583e-06
665	9.47118e-06	9.8825e-06	-4.11324e-07
666	9.39293e-06	9.20376e-06	1.89171e-07
667	9.4926e-06	8.81009e-06	6.82519e-07
668	9.33903e-06	8.34854e-06	9.90491e-07
669	9.43286e-06	7.7241e-06	1.70877e-06
670	9.47312e-06	7.31685e-06	2.15627e-06
671	9.35104e-06	6.80101e-06	2.55004e-06
672	9.15202e-06	6.52951e-06	2.62251e-06
673	8.90234e-06	6.10869e-06	2.79365e-06
674	8.54097e-06	5.74217e-06	2.7988e-06
675	5.77178e-06	5.26705e-06	5.04732e-07
676	6.45003e-06	4.99555e-06	1.45448e-06
677	7.83057e-06	4.84623e-06	2.98434e-06
678	5.78769e-06	4.39826e-06	1.38943e-06
679	6.02795e-06	3.97743e-06	2.05052e-06
680	4.37761e-06	3.69236e-06	6.85243e-07
681	2.17303e-06	3.54304e-06	-1.37001e-06
682	3.4974e-06	3.23082e-06	2.66582e-07
683	3.43928e-06	2.95932e-06	4.79962e-07
684	2.49511e-06	2.67425e-06	-1.79134e-07
685	2.44576e-06	2.44348e-06	2.28778e-09
686	2.30615e-06	2.1584e-06	1.47748e-07
687	1.75777e-06	2.03623e-06	-2.78462e-07
688	1.5753e-06	1.81903e-06	-2.43734e-07
689	1.24835e-06	1.73758e-06	-4.89237e-07
690	1.02497e-06	1.47966e-06	-4.54694e-07
691	9.26264e-07	1.12671e-06	-2.0045e-07
692	7.15547e-07	8.68791e-07	-1.53245e-07
693	7.14573e-07	8.14492e-07	-9.99192e-08
694	5.06453e-07	6.38019e-07	-1.31565e-07
695	3.29178e-07	6.24444e-07	-2.95266e-07
696	1.90215e-07	3.80096e-07	-1.89881e-07
697	3.53433e-08	2.30773e-07	-1.95429e-07
698	4.54084e-08	1.62898e-07	-1.1749e-07
699	-4.67417e-11	0	-4.67417e-11
700	-1.48101e-07	6.78743e-08	-2.15975e-07
701	-1.47127e-07	--	--
702	-3.09791e-07	--	--
703	-3.04921e-07	--	--
704	-4.07519e-07	--	--
705	-6.11418e-07	--	--
706	-6.82848e-07	--	--
707	-8.86097e-07	--	--
708	-9.60124e-07	--	--
709	-9.86747e-07	--	--
710	-1.23123e-06	--	--
711	-1.31402e-06	--	--
712	-1.45429e-06	--	--
713	-1.53838e-06	--	--
714	-1.58968e-06	--	--
715	-1.63708e-06	--	--
716	-1.56143e-06	--	--
717	-1.59325e-06	--	--
718	-1.53026e-06	--	--
719	-1.63903e-06	--	--
720	-1.62474e-06	--	--
721	-1.6426e-06	--	--
722	-1.71695e-06	--	--
723	-1.71793e-06	--	--
724	-1.65461e-06	--	--
725	-1.65429e-06	--	--
726	-1.65364e-06	--	--
727	-1.7478e-06	--	--
728	-1.81565e-06	--	--
729	-1.98286e-06	--	--
730	-2.06923e-06	--	--
731	-2.18579e-06	--	--
732	-2.18092e-06	--	--
733	-2.23059e-06	--	--
734	-2.17962e-06	--	--
735	-2.17897e-06	--	--
736	-2.25852e-06	--	--
737	-2.16046e-06	--	--
738	-2.19878e-06	--	--
739	-2.28157e-06	--	--
740	-2.23254e-06	--	--
741	-2.15852e-06	--	--
742	-2.0767e-06	--	--
743	-2.08546e-06	--	--
744	-2.23059e-06	--	--
745	-2.31988e-06	--	--
746	-2.38384e-06	--	--
747	-2.46371e-06	--	--
748	-2.50657e-06	--	--
749	-2.6069e-06	--	--
750	-2.73093e-06	--	--
751	-2.90333e-06	--	--
752	-3.05755e-06	--	--
753	-3.12703e-06	--	--
754	-3.22606e-06	--	--
755	-3.31275e-06	--	--
756	-3.39457e-06	--	--
757	-3.51145e-06	--	--
758	-3.63516e-06	--	--
759	-3.69327e-06	--	--
760	-3.64457e-06	--	--
761	-3.5871e-06	--	--
762	-3.52509e-06	--	--
763	-3.36957e-06	--	--
764	-3.34749e-06	--	--
765	-3.22411e-06	--	--
766	-3.17671e-06	--	--
767	-3.26924e-06	--	--
768	-3.29619e-06	--	--
769	-3.25593e-06	--	--
770	-3.19684e-06	--	--
771	-3.11664e-06	--	--
772	-2.94846e-06	--	--
773	-2.92801e-06	--	--
774	-2.79164e-06	--	--
775	-2.68417e-06	--	--
776	-2.69131e-06	--	--
777	-2.73547e-06	--	--
778	-2.8556e-06	--	--
779	-3.01729e-06	--	--
780	-3.03255e-06	--	--
781	-3.10301e-06	--	--
782	-3.25626e-06	--	--
783	-3.28126e-06	--	--
784	-3.31795e-06	--	--
785	-3.43386e-06	--	--
786	-3.53321e-06	--	--
787	-3.48808e-06	--	--
788	-3.41438e-06	--	--
789	-3.3134e-06	--	--
790	-3.14619e-06	--	--
791	-3.21989e-06	--	--
792	-3.17768e-06	--	--
793	-3.29165e-06	--	--
794	-3.40041e-06	--	--
795	-3.29262e-06	--	--
796	-3.21827e-06	--	--
797	-3.12216e-06	--	--
798	-2.97671e-06	--	--
799	-2.9043e-06	--	--
800	-3.00171e-06	--	--
801	-2.97346e-06	--	--
802	-2.76632e-06	--	--
803	-2.81729e-06	--	--
804	-2.82573e-06	--	--
805	-3.05853e-06	--	--
806	-3.35431e-06	--	--
807	-3.32996e-06	--	--
808	-3.35886e-06	--	--
809	-3.33418e-06	--	--
810	-3.14489e-06	--	--
811	-3.18223e-06	--	--
812	-3.13158e-06	--	--
813	-3.14035e-06	--	--
814	-3.191e-06	--	--
815	-3.27444e-06	--	--
816	-3.25366e-06	--	--
817	-3.26957e-06	--	--
818	-3.26145e-06	--	--
819	-3.25788e-06	--	--
820	-3.35009e-06	--	--
821	-3.34489e-06	--	--
822	-3.43873e-06	--	--
823	-3.40463e-06	--	--
824	-3.37119e-06	--	--
825	-3.40918e-06	--	--
826	-3.37184e-06	--	--
827	-3.33808e-06	--	--
828	-3.22346e-06	--	--
829	-3.10853e-06	--	--
830	-3.03385e-06	--	--
831	-3.13937e-06	--	--
832	-3.16437e-06	--	--
833	-3.32119e-06	--	--
834	-3.22444e-06	--	--
835	-3.2082e-06	--	--
836	-3.29002e-06	--	--
837	-3.32444e-06	--	--
838	-3.22963e-06	--	--
839	-3.19294e-06	--	--
840	-3.04489e-06	--	--
841	-3.06015e-06	--	--
842	-3.10593e-06	--	--
843	-3.32022e-06	--	--
844	-3.44554e-06	--	--
845	-3.33353e-06	--	--
846	-3.37282e-06	--	--
847	-3.12022e-06	--	--
848	-3.20658e-06	--	--
849	-3.24197e-06	--	--
850	-3.27411e-06	--	--
400.54	--	--	--
400.9	--	--	--
401.26	--	--	--
401.61	--	--	--
401.97	--	--	--
402.33	--	--	--
402.69	--	--	--
403.04	--	--	--
403.4	--	--	--
403.76	--	--	--
404.11	--	--	--
404.47	--	--	--
404.83	--	--	--
405.18	--	--	--
405.54	--	--	--
405.9	--	--	--
406.25	--	--	--
406.61	--	--	--
406.97	--	--	--
407.32	--	--	--
407.68	--	--	--
408.03	--	--	--
408.39	--	--	--
408.75	--	--	--
409.1	--	--	--
409.46	--	--	--
409.81	--	--	--
410.17	--	--	--
410.53	--	--	--
410.88	--	--	--
411.24	--	--	--
411.59	--	--	--
411.95	--	--	--
412.31	--	--	--
412.66	--	--	--
413.02	--	--	--
413.37	--	--	--
413.73	--	--	--
414.08	--	--	--
414.44	--	--	--
414.8	--	--	--
415.15	--	--	--
415.51	--	--	--
415.86	--	--	--
416.22	--	--	--
416.57	--	--	--
416.93	--	--	--
417.28	--	--	--
417.64	--	--	--
417.99	--	--	--
418.35	--	--	--
418.7	--	--	--
419.06	--	--	--
419.41	--	--	--
419.77	--	--	--
420.12	--	--	--
420.48	--	--	--
420.83	--	--	--
421.19	--	--	--
421.54	--	--	--
421.9	--	--	--
422.25	--	--	--
422.61	--	--	--
422.96	--	--	--
423.31	--	--	--
423.67	--	--	--
424.02	--	--	--
424.38	--	--	--
424.73	--	--	--
425.09	--	--	--
425.44	--	--	--
425.79	--	--	--
426.15	--	--	--
426.5	--	--	--
426.86	--	--	--
427.21	--	--	--
427.56	--	--	--
427.92	--	--	--
428.27	--	--	--
428.63	--	--	--
428.98	--	--	--
429.33	--	--	--
429.69	--	--	--
430.04	--	--	--
430.4	--	--	--
430.75	--	--	--
431.1	--	--	--
431.46	--	--	--
431.81	--	--	--
432.16	--	--	--
432.52	--	--	--
432.87	--	--	--
433.22	--	--	--
433.58	--	--	--
433.93	--	--	--
434.28	--	--	--
434.64	--	--	--
434.99	--	--	--
435.34	--	--	--
435.69	--	--	--
436.05	--	--	--
436.4	--	--	--
436.75	--	--	--
437.11	--	--	--
437.46	--	--	--
437.81	--	--	--
438.16	--	--	--
438.52	--	--	--
438.87	--	--	--
439.22	--	--	--
439.57	--	--	--
439.93	--	--	--
440.28	--	--	--
440.63	--	--	--
440.98	--	--	--
441.34	--	--	--
441.69	--	--	--
442.04	--	--	--
442.39	--	--	--
442.74	--	--	--
443.1	--	--	--
443.45	--	--	--
443.8	--	--	--
444.15	--	--	--
444.5	--	--	--
444.86	--	--	--
445.21	--	--	--
445.56	--	--	--
445.91	--	--	--
446.26	--	--	--
446.62	--	--	--
446.97	--	--	--
447.32	--	--	--
447.67	--	--	--
448.02	--	--	--
448.37	--	--	--
448.72	--	--	--
449.08	--	--	--
449.43	--	--	--
449.78	--	--	--
450.13	--	--	--
450.48	--	--	--
450.83	--	--	--
451.18	--	--	--
451.53	--	--	--
451.89	--	--	--
452.24	--	--	--
452.59	--	--	--
452.94	--	--	--
453.29	--	--	--
453.64	--	--	--
453.99	--	--	--
454.34	--	--	--
454.69	--	--	--
455.04	--	--	--
455.39	--	--	--
455.74	--	--	--
456.09	--	--	--
456.44	--	--	--
456.79	--	--	--
457.15	--	--	--
457.5	--	--	--
457.85	--	--	--
458.2	--	--	--
458.55	--	--	--
458.9	--	--	--
459.25	--	--	--
459.6	--	--	--
459.95	--	--	--
460.3	--	--	--
460.65	--	--	--
461	--	--	--
461.35	--	--	--
461.7	--	--	--
462.05	--	--	--
462.4	--	--	--
462.75	--	--	--
463.09	--	--	--
463.44	--	--	--
463.79	--	--	--
464.14	--	--	--
464.49	--	--	--
464.84	--	--	--
465.19	--	--	--
465.54	--	--	--
465.89	--	--	--
466.24	--	--	--
466.59	--	--	--
466.94	--	--	--
467.29	--	--	--
467.64	--	--	--
467.99	--	--	--
468.33	--	--	--
468.68	--	--	--
469.03	--	--	--
469.38	--	--	--
469.73	--	--	--
470.08	--	--	--
470.43	--	--	--
470.78	--	--	--
471.12	--	--	--
471.47	--	--	--
471.82	--	--	--
472.17	--	--	--
472.52	--	--	--
472.87	--	--	--
473.22	--	--	--
473.56	--	--	--
473.91	--	--	--
474.26	--	--	--
474.61	--	--	--
474.96	--	--	--
475.31	--	--	--
475.65	--	--	--
476	--	--	--
476.35	--	--	--
476.7	--	--	--
477.05	--	--	--
477.39	--	--	--
477.74	--	--	--
478.09	--	--	--
478.44	--	--	--
478.78	--	--	--
479.13	--	--	--
479.48	--	--	--
479.83	--	--	--
480.17	--	--	--
480.52	--	--	--
480.87	--	--	--
481.22	--	--	--
481.56	--	--	--
481.91	--	--	--
482.26	--	--	--
482.61	--	--	--
482.95	--	--	--
483.3	--	--	--
483.65	--	--	--
483.99	--	--	--
484.34	--	--	--
484.69	--	--	--
485.04	--	--	--
485.38	--	--	--
485.73	--	--	--
486.08	--	--	--
486.42	--	--	--
486.77	--	--	--
487.12	--	--	--
487.46	--	--	--
487.81	--	--	--
488.16	--	--	--
488.5	--	--	--
488.85	--	--	--
489.2	--	--	--
489.54	--	--	--
489.89	--	--	--
490.23	--	--	--
490.58	--	--	--
490.93	--	--	--
491.27	--	--	--
491.62	--	--	--
491.97	--	--	--
492.31	--	--	--
492.66	--	--	--
493	--	--	--
493.35	--	--	--
493.7	--	--	--
494.04	--	--	--
494.39	--	--	--
494.73	--	--	--
495.08	--	--	--
495.42	--	--	--
495.77	--	--	--
496.11	--	--	--
496.46	--	--	--
496.81	--	--	--
497.15	--	--	--
497.5	--	--	--
497.84	--	--	--
498.19	--	--	--
498.53	--	--	--
498.88	--	--	--
499.22	--	--	--
499.57	--	--	--
499.91	--	--	--
500.26	--	--	--
500.6	--	--	--
500.95	--	--	--
501.29	--	--	--
501.64	--	--	--
501.98	--	--	--
502.33	--	--	--
502.67	--	--	--
503.02	--	--	--
503.36	--	--	--
503.71	--	--	--
504.05	--	--	--
504.4	--	--	--
504.74	--	--	--
505.08	--	--	--
505.43	--	--	--
505.77	--	--	--
506.12	--	--	--
506.46	--	--	--
506.81	--	--	--
507.15	--	--	--
507.49	--	--	--
507.84	--	--	--
508.18	--	--	--
508.53	--	--	--
508.87	--	--	--
509.21	--	--	--
509.56	--	--	--
509.9	--	--	--
510.25	--	--	--
510.59	--	--	--
510.93	--	--	--
511.28	--	--	--
511.62	--	--	--
511.96	--	--	--
512.31	--	--	--
512.65	--	--	--
512.99	--	--	--
513.34	--	--	--
513.68	--	--	--
514.02	--	--	--
514.37	--	--	--
514.71	--	--	--
515.05	--	--	--
515.4	--	--	--
515.74	--	--	--
516.08	--	--	--
516.43	--	--	--
516.77	--	--	--
517.11	--	--	--
517.45	--	--	--
517.8	--	--	--
518.14	--	--	--
518.48	--	--	--
518.83	--	--	--
519.17	--	--	--
519.51	--	--	--
519.85	--	--	--
520.2	--	--	--
520.54	--	--	--
520.88	--	--	--
521.22	--	--	--
521.57	--	--	--
521.91	--	--	--
522.25	--	--	--
522.59	--	--	--
522.93	--	--	--
523.28	--	--	--
523.62	--	--	--
523.96	--	--	--
524.3	--	--	--
524.64	--	--	--
524.99	--	--	--
525.33	--	--	--
525.67	--	--	--
526.01	--	--	--
526.35	--	--	--
526.7	--	--	--
527.04	--	--	--
527.38	--	--	--
527.72	--	--	--
528.06	--	--	--
528.4	--	--	--
528.74	--	--	--
529.09	--	--	--
529.43	--	--	--
529.77	--	--	--
530.11	--	--	--
530.45	--	--	--
530.79	--	--	--
531.13	--	--	--
531.47	--	--	--
531.82	--	--	--
532.16	--	--	--
532.5	--	--	--
532.84	--	--	--
533.18	--	--	--
533.52	--	--	--
533.86	--	--	--
534.2	--	--	--
534.54	--	--	--
534.88	--	--	--
535.22	--	--	--
535.56	--	--	--
535.9	--	--	--
536.24	--	--	--
536.59	--	--	--
536.93	--	--	--
537.27	--	--	--
537.61	--	--	--
537.95	--	--	--
538.29	--	--	--
538.63	--	--	--
538.97	--	--	--
539.31	--	--	--
539.65	--	--	--
539.99	--	--	--
540.33	--	--	--
540.67	--	--	--
541.01	--	--	--
541.35	--	--	--
541.69	--	--	--
542.03	--	--	--
542.37	--	--	--
542.71	--	--	--
543.04	--	--	--
543.38	--	--	--
543.72	--	--	--
544.06	--	--	--
544.4	--	--	--
544.74	--	--	--
545.08	--	--	--
545.42	--	--	--
545.76	--	--	--
546.1	--	--	--
546.44	--	--	--
546.78	--	--	--
547.12	--	--	--
547.46	--	--	--
547.79	--	--	--
548.13	--	--	--
548.47	--	--	--
548.81	--	--	--
549.15	--	--	--
549.49	--	--	--
549.83	--	--	--
550.17	--	--	--
550.5	--	--	--
550.84	--	--	--
551.18	--	--	--
551.52	--	--	--
551.86	--	--	--
552.2	--	--	--
552.54	--	--	--
552.87	--	--	--
553.21	--	--	--
553.55	--	--	--
553.89	--	--	--
554.23	--	--	--
554.56	--	--	--
554.9	--	--	--
555.24	--	--	--
555.58	--	--	--
555.92	--	--	--
556.25	--	--	--
556.59	--	--	--
556.93	--	--	--
557.27	--	--	--
557.61	--	--	--
557.94	--	--	--
558.28	--	--	--
558.62	--	--	--
558.96	--	--	--
559.29	--	--	--
559.63	--	--	--
559.97	--	--	--
560.31	--	--	--
560.64	--	--	--
560.98	--	--	--
561.32	--	--	--
561.65	--	--	--
561.99	--	--	--
562.33	--	--	--
562.67	--	--	--
563	--	--	--
563.34	--	--	--
563.68	--	--	--
564.01	--	--	--
564.35	--	--	--
564.69	--	--	--
565.02	--	--	--
565.36	--	--	--
565.7	--	--	--
566.03	--	--	--
566.37	--	--	--
566.71	--	--	--
567.04	--	--	--
567.38	--	--	--
567.72	--	--	--
568.05	--	--	--
568.39	--	--	--
568.73	--	--	--
569.06	--	--	--
569.4	--	--	--
569.73	--	--	--
570.07	--	--	--
570.41	--	--	--
570.74	--	--	--
571.08	--	--	--
571.41	--	--	--
571.75	--	--	--
572.09	--	--	--
572.42	--	--	--
572.76	--	--	--
573.09	--	--	--
573.43	--	--	--
573.76	--	--	--
574.1	--	--	--
574.44	--	--	--
574.77	--	--	--
575.11	--	--	--
575.44	--	--	--
575.78	--	--	--
576.11	--	--	--
576.45	--	--	--
576.78	--	--	--
577.12	--	--	--
577.45	--	--	--
577.79	--	--	--
578.12	--	--	--
578.46	--	--	--
578.79	--	--	--
579.13	--	--	--
579.46	--	--	--
579.8	--	--	--
580.13	--	--	--
580.47	--	--	--
580.8	--	--	--
581.14	--	--	--
581.47	--	--	--
581.8	--	--	--
582.14	--	--	--
582.47	--	--	--
582.81	--	--	--
583.14	--	--	--
583.48	--	--	--
583.81	--	--	--
584.15	--	--	--
584.48	--	--	--
584.81	--	--	--
585.15	--	--	--
585.48	--	--	--
585.82	--	--	--
586.15	--	--	--
586.48	--	--	--
586.82	--	--	--
587.15	--	--	--
587.49	--	--	--
587.82	--	--	--
588.15	--	--	--
588.49	--	--	--
588.82	--	--	--
589.15	--	--	--
589.49	--	--	--
589.82	--	--	--
590.15	--	--	--
590.49	--	--	--
590.82	--	--	--
591.15	--	--	--
591.49	--	--	--
591.82	--	--	--
592.15	--	--	--
592.49	--	--	--
592.82	--	--	--
593.15	--	--	--
593.49	--	--	--
593.82	--	--	--
594.15	--	--	--
594.48	--	--	--
594.82	--	--	--
595.15	--	--	--
595.48	--	--	--
595.82	--	--	--
596.15	--	--	--
596.48	--	--	--
596.81	--	--	--
597.15	--	--	--
597.48	--	--	--
597.81	--	--	--
598.14	--	--	--
598.48	--	--	--
598.81	--	--	--
599.14	--	--	--
599.47	--	--	--
599.8	--	--	--
600.14	--	--	--
600.47	--	--	--
600.8	--	--	--
601.13	--	--	--
601.46	--	--	--
601.8	--	--	--
602.13	--	--	--
602.46	--	--	--
602.79	--	--	--
603.12	--	--	--
603.45	--	--	--
603.79	--	--	--
604.12	--	--	--
604.45	--	--	--
604.78	--	--	--
605.11	--	--	--
605.44	--	--	--
605.78	--	--	--
606.11	--	--	--
606.44	--	--	--
606.77	--	--	--
607.1	--	--	--
607.43	--	--	--
607.76	--	--	--
608.09	--	--	--
608.42	--	--	--
608.76	--	--	--
609.09	--	--	--
609.42	--	--	--
609.75	--	--	--
610.08	--	--	--
610.41	--	--	--
610.74	--	--	--
611.07	--	--	--
611.4	--	--	--
611.73	--	--	--
612.06	--	--	--
612.39	--	--	--
612.72	--	--	--
613.05	--	--	--
613.38	--	--	--
613.71	--	--	--
614.04	--	--	--
614.37	--	--	--
614.7	--	--	--
615.03	--	--	--
615.36	--	--	--
615.69	--	--	--
616.02	--	--	--
616.35	--	--	--
616.68	--	--	--
617.01	--	--	--
617.34	--	--	--
617.67	--	--	--
618	--	--	--
618.33	--	--	--
618.66	--	--	--
618.99	--	--	--
619.32	--	--	--
619.65	--	--	--
619.98	--	--	--
620.31	--	--	--
620.64	--	--	--
620.97	--	--	--
621.3	--	--	--
621.63	--	--	--
621.96	--	--	--
622.29	--	--	--
622.61	--	--	--
622.94	--	--	--
623.27	--	--	--
623.6	--	--	--
623.93	--	--	--
624.26	--	--	--
624.59	--	--	--
624.92	--	--	--
625.25	--	--	--
625.57	--	--	--
625.9	--	--	--
626.23	--	--	--
626.56	--	--	--
626.89	--	--	--
627.22	--	--	--
627.55	--	--	--
627.87	--	--	--
628.2	--	--	--
628.53	--	--	--
628.86	--	--	--
629.19	--	--	--
629.51	--	--	--
629.84	--	--	--
630.17	--	--	--
630.5	--	--	--
630.83	--	--	--
631.15	--	--	--
631.48	--	--	--
631.81	--	--	--
632.14	--	--	--
632.47	--	--	--
632.79	--	--	--
633.12	--	--	--
633.45	--	--	--
633.78	--	--	--
634.1	--	--	--
634.43	--	--	--
634.76	--	--	--
635.09	--	--	--
635.41	--	--	--
635.74	--	--	--
636.07	--	--	--
636.4	--	--	--
636.72	--	--	--
637.05	--	--	--
637.38	--	--	--
637.7	--	--	--
638.03	--	--	--
638.36	--	--	--
638.68	--	--	--
639.01	--	--	--
639.34	--	--	--
639.66	--	--	--
639.99	--	--	--
640.32	--	--	--
640.64	--	--	--
640.97	--	--	--
641.3	--	--	--
641.62	--	--	--
641.95	--	--	--
642.28	--	--	--
642.6	--	--	--
642.93	--	--	--
643.26	--	--	--
643.58	--	--	--
643.91	--	--	--
644.23	--	--	--
644.56	--	--	--
644.89	--	--	--
645.21	--	--	--
645.54	--	--	--
645.86	--	--	--
646.19	--	--	--
646.52	--	--	--
646.84	--	--	--
647.17	--	--	--
647.49	--	--	--
647.82	--	--	--
648.14	--	--	--
648.47	--	--	--
648.8	--	--	--
649.12	--	--	--
649.45	--	--	--
649.77	--	--	--
650.1	--	--	--
650.42	--	--	--
650.75	--	--	--
651.07	--	--	--
651.4	--	--	--
651.72	--	--	--
652.05	--	--	--
652.37	--	--	--
652.7	--	--	--
653.02	--	--	--
653.35	--	--	--
653.67	--	--	--
654	--	--	--
654.32	--	--	--
654.65	--	--	--
654.97	--	--	--
655.3	--	--	--
655.62	--	--	--
655.94	--	--	--
656.27	--	--	--
656.59	--	--	--
656.92	--	--	--
657.24	--	--	--
657.57	--	--	--
657.89	--	--	--
658.21	--	--	--
658.54	--	--	--
658.86	--	--	--
659.19	--	--	--
659.51	--	--	--
659.84	--	--	--
660.16	--	--	--
660.48	--	--	--
660.81	--	--	--
661.13	--	--	--
661.45	--	--	--
661.78	--	--	--
662.1	--	--	--
662.43	--	--	--
662.75	--	--	--
663.07	--	--	--
663.4	--	--	--
663.72	--	--	--
664.04	--	--	--
664.37	--	--	--
664.69	--	--	--
665.01	--	--	--
665.34	--	--	--
665.66	--	--	--
665.98	--	--	--
666.3	--	--	--
666.63	--	--	--
666.95	--	--	--
667.27	--	--	--
667.6	--	--	--
667.92	--	--	--
668.24	--	--	--
668.56	--	--	--
668.89	--	--	--
669.21	--	--	--
669.53	--	--	--
669.86	--	--	--
670.18	--	--	--
670.5	--	--	--
670.82	--	--	--
671.15	--	--	--
671.47	--	--	--
671.79	--	--	--
672.11	--	--	--
672.43	--	--	--
672.76	--	--	--
673.08	--	--	--
673.4	--	--	--
673.72	--	--	--
674.04	--	--	--
674.37	--	--	--
674.69	--	--	--
675.01	--	--	--
675.33	--	--	--
675.65	--	--	--
675.98	--	--	--
676.3	--	--	--
676.62	--	--	--
676.94	--	--	--
677.26	--	--	--
677.58	--	--	--
677.9	--	--	--
678.23	--	--	--
678.55	--	--	--
678.87	--	--	--
679.19	--	--	--
679.51	--	--	--
679.83	--	--	--
680.15	--	--	--
680.47	--	--	--
680.8	--	--	--
681.12	--	--	--
681.44	--	--	--
681.76	--	--	--
682.08	--	--	--
682.4	--	--	--
682.72	--	--	--
683.04	--	--	--
683.36	--	--	--
683.68	--	--	--
684	--	--	--
684.32	--	--	--
684.64	--	--	--
684.96	--	--	--
685.29	--	--	--
685.61	--	--	--
685.93	--	--	--
686.25	--	--	--
686.57	--	--	--
686.89	--	--	--
687.21	--	--	--
687.53	--	--	--
687.85	--	--	--
688.17	--	--	--
688.49	--	--	--
688.81	--	--	--
689.13	--	--	--
689.45	--	--	--
689.77	--	--	--
690.09	--	--	--
690.41	--	--	--
690.72	--	--	--
691.04	--	--	--
691.36	--	--	--
691.68	--	--	--
692	--	--	--
692.32	--	--	--
692.64	--	--	--
692.96	--	--	--
693.28	--	--	--
693.6	--	--	--
693.92	--	--	--
694.24	--	--	--
694.56	--	--	--
694.88	--	--	--
695.19	--	--	--
695.51	--	--	--
695.83	--	--	--
696.15	--	--	--
696.47	--	--	--
696.79	--	--	--
697.11	--	--	--
697.43	--	--	--
697.74	--	--	--
698.06	--	--	--
698.38	--	--	--
698.7	--	--	--
699.02	--	--	--
699.34	--	--	--
699.66	--	--	--
699.97	--	--	--
700.29	--	--	--
700.61	--	--	--
700.93	--	--	--
701.25	--	--	--
701.56	--	--	--
701.88	--	--	--
702.2	--	--	--
702.52	--	--	--
702.84	--	--	--
703.15	--	--	--
703.47	--	--	--
703.79	--	--	--
704.11	--	--	--
704.43	--	--	--
704.74	--	--	--
705.06	--	--	--
705.38	--	--	--
705.7	--	--	--
706.01	--	--	--
706.33	--	--	--
706.65	--	--	--
706.97	--	--	--
707.28	--	--	--
707.6	--	--	--
707.92	--	--	--
708.23	--	--	--
708.55	--	--	--
708.87	--	--	--
709.18	--	--	--
709.5	--	--	--
709.82	--	--	--
710.14	--	--	--
710.45	--	--	--
710.77	--	--	--
711.09	--	--	--
711.4	--	--	--
711.72	--	--	--
712.04	--	--	--
712.35	--	--	--
712.67	--	--	--
712.99	--	--	--
713.3	--	--	--
713.62	--	--	--
713.93	--	--	--
714.25	--	--	--
714.57	--	--	--
714.88	--	--	--
715.2	--	--	--
715.51	--	--	--
715.83	--	--	--
716.15	--	--	--
716.46	--	--	--
716.78	--	--	--
717.09	--	--	--
717.41	--	--	--
717.73	--	--	--
718.04	--	--	--
718.36	--	--	--
718.67	--	--	--
718.99	--	--	--
719.3	--	--	--
719.62	--	--	--
719.93	--	--	--
720.25	--	--	--
720.57	--	--	--
720.88	--	--	--
721.2	--	--	--
721.51	--	--	--
721.83	--	--	--
722.14	--	--	--
722.46	--	--	--
722.77	--	--	--
723.09	--	--	--
723.4	--	--	--
723.72	--	--	--
724.03	--	--	--
724.35	--	--	--
724.66	--	--	--
724.98	--	--	--
725.29	--	--	--
725.6	--	--	--
725.92	--	--	--
726.23	--	--	--
726.55	--	--	--
726.86	--	--	--
727.18	--	--	--
727.49	--	--	--
727.81	--	--	--
728.12	--	--	--
728.43	--	--	--
728.75	--	--	--
729.06	--	--	--
729.38	--	--	--
729.69	--	--	--
730	--	--	--
730.32	--	--	--
730.63	--	--	--
730.95	--	--	--
731.26	--	--	--
731.57	--	--	--
731.89	--	--	--
732.2	--	--	--
732.51	--	--	--
732.83	--	--	--
733.14	--	--	--
733.45	--	--	--
733.77	--	--	--
734.08	--	--	--
734.39	--	--	--
734.71	--	--	--
735.02	--	--	--
735.33	--	--	--
735.65	--	--	--
735.96	--	--	--
736.27	--	--	--
736.59	--	--	--
736.9	--	--	--
737.21	--	--	--
737.53	--	--	--
737.84	--	--	--
738.15	--	--	--
738.46	--	--	--
738.78	--	--	--
739.09	--	--	--
739.4	--	--	--
739.71	--	--	--
740.03	--	--	--
740.34	--	--	--
740.65	--	--	--
740.96	--	--	--
741.28	--	--	--
741.59	--	--	--
741.9	--	--	--
742.21	--	--	--
742.53	--	--	--
742.84	--	--	--
743.15	--	--	--
743.46	--	--	--
743.77	--	--	--
744.08	--	--	--
744.4	--	--	--
744.71	--	--	--
745.02	--	--	--
745.33	--	--	--
745.64	--	--	--
745.96	--	--	--
746.27	--	--	--
746.58	--	--	--
746.89	--	--	--
747.2	--	--	--
747.51	--	--	--
747.82	--	--	--
748.14	--	--	--
748.45	--	--	--
748.76	--	--	--
749.07	--	--	--
749.38	--	--	--
749.69	--	--	--
750	--	--	--
750.31	--	--	--
750.62	--	--	--
750.93	--	--	--
751.25	--	--	--
751.56	--	--	--
751.87	--	--	--
752.18	--	--	--
752.49	--	--	--
752.8	--	--	--
753.11	--	--	--
753.42	--	--	--
753.73	--	--	--
754.04	--	--	--
754.35	--	--	--
754.66	--	--	--
754.97	--	--	--
755.28	--	--	--
755.59	--	--	--
755.9	--	--	--
756.21	--	--	--
756.52	--	--	--
756.83	--	--	--
757.14	--	--	--
757.45	--	--	--
757.76	--	--	--
758.07	--	--	--
758.38	--	--	--
758.69	--	--	--
759	--	--	--
759.31	--	--	--
759.62	--	--	--
759.93	--	--	--
760.24	--	--	--
760.55	--	--	--
760.86	--	--	--
761.17	--	--	--
761.48	--	--	--
761.79	--	--	--
762.1	--	--	--
762.4	--	--	--
762.71	--	--	--
763.02	--	--	--
763.33	--	--	--
763.64	--	--	--
763.95	--	--	--
764.26	--	--	--
764.57	--	--	--
764.88	--	--	--
765.19	--	--	--
765.49	--	--	--
765.8	--	--	--
766.11	--	--	--
766.42	--	--	--
766.73	--	--	--
767.04	--	--	--
767.35	--	--	--
767.65	--	--	--
767.96	--	--	--
768.27	--	--	--
768.58	--	--	--
768.89	--	--	--
769.19	--	--	--
769.5	--	--	--
769.81	--	--	--
770.12	--	--	--
770.43	--	--	--
770.74	--	--	--
771.04	--	--	--
771.35	--	--	--
771.66	--	--	--
771.97	--	--	--
772.27	--	--	--
772.58	--	--	--
772.89	--	--	--
773.2	--	--	--
773.5	--	--	--
773.81	--	--	--
774.12	--	--	--
774.43	--	--	--
774.73	--	--	--
775.04	--	--	--
775.35	--	--	--
775.66	--	--	--
775.96	--	--	--
776.27	--	--	--
776.58	--	--	--
776.88	--	--	--
777.19	--	--	--
777.5	--	--	--
777.8	--	--	--
778.11	--	--	--
778.42	--	--	--
778.72	--	--	--
779.03	--	--	--
779.34	--	--	--
779.64	--	--	--
779.95	--	--	--
780.26	--	--	--
780.56	--	--	--
780.87	--	--	--
781.18	--	--	--
781.48	--	--	--
781.79	--	--	--
782.1	--	--	--
782.4	--	--	--
782.71	--	--	--
783.01	--	--	--
783.32	--	--	--
783.63	--	--	--
783.93	--	--	--
784.24	--	--	--
784.54	--	--	--
784.85	--	--	--
785.15	--	--	--
785.46	--	--	--
785.77	--	--	--
786.07	--	--	--
786.38	--	--	--
786.68	--	--	--
786.99	--	--	--
787.29	--	--	--
787.6	--	--	--
787.9	--	--	--
788.21	--	--	--
788.51	--	--	--
788.82	--	--	--
789.13	--	--	--
789.43	--	--	--
789.74	--	--	--
790.04	--	--	--
790.35	--	--	--
790.65	--	--	--
790.96	--	--	--
791.26	--	--	--
791.56	--	--	--
791.87	--	--	--
792.17	--	--	--
792.48	--	--	--
792.78	--	--	--
793.09	--	--	--
793.39	--	--	--
793.7	--	--	--
794	--	--	--
794.31	--	--	--
794.61	--	--	--
794.91	--	--	--
795.22	--	--	--
795.52	--	--	--
795.83	--	--	--
796.13	--	--	--
796.43	--	--	--
796.74	--	--	--
797.04	--	--	--
797.35	--	--	--
797.65	--	--	--
797.95	--	--	--
798.26	--	--	--
798.56	--	--	--
798.86	--	--	--
799.17	--	--	--
799.47	--	--	--
799.78	--	--	--
800.08	--	--	--
800.38	--	--	--
800.69	--	--	--
800.99	--	--	--
801.29	--	--	--
801.6	--	--	--
801.9	--	--	--
802.2	--	--	--
802.5	--	--	--
802.81	--	--	--
803.11	--	--	--
803.41	--	--	--
803.72	--	--	--
804.02	--	--	--
804.32	--	--	--
804.63	--	--	--
804.93	--	--	--
805.23	--	--	--
805.53	--	--	--
805.84	--	--	--
806.14	--	--	--
806.44	--	--	--
806.74	--	--	--
807.05	--	--	--
807.35	--	--	--
807.65	--	--	--
807.95	--	--	--
808.25	--	--	--
808.56	--	--	--
808.86	--	--	--
809.16	--	--	--
809.46	--	--	--
809.76	--	--	--
810.07	--	--	--
810.37	--	--	--
810.67	--	--	--
810.97	--	--	--
811.27	--	--	--
811.58	--	--	--
811.88	--	--	--
812.18	--	--	--
812.48	--	--	--
812.78	--	--	--
813.08	--	--	--
813.38	--	--	--
813.69	--	--	--
813.99	--	--	--
814.29	--	--	--
814.59	--	--	--
814.89	--	--	--
815.19	--	--	--
815.49	--	--	--
815.79	--	--	--
816.1	--	--	--
816.4	--	--	--
816.7	--	--	--
817	--	--	--
817.3	--	--	--
817.6	--	--	--
817.9	--	--	--
818.2	--	--	--
818.5	--	--	--
818.8	--	--	--
819.1	--	--	--
819.4	--	--	--
819.7	--	--	--
820	--	--	--
820.3	--	--	--
820.6	--	--	--
820.9	--	--	--
821.2	--	--	--
821.5	--	--	--
821.8	--	--	--
822.1	--	--	--
822.4	--	--	--
822.7	--	--	--
823	--	--	--
823.3	--	--	--
823.6	--	--	--
823.9	--	--	--
824.2	--	--	--
824.5	--	--	--
824.8	--	--	--
825.1	--	--	--
825.4	--	--	--
825.7	--	--	--
826	--	--	--
826.3	--	--	--
826.6	--	--	--
826.9	--	--	--
827.2	--	--	--
827.5	--	--	--
827.8	--	--	--
828.1	--	--	--
828.39	--	--	--
828.69	--	--	--
828.99	--	--	--
829.29	--	--	--
829.59	--	--	--
829.89	--	--	--
830.19	--	--	--
830.49	--	--	--
830.79	--	--	--
831.08	--	--	--
831.38	--	--	--
831.68	--	--	--
831.98	--	--	--
832.28	--	--	--
832.58	--	--	--
832.87	--	--	--
833.17	--	--	--
833.47	--	--	--
833.77	--	--	--
834.07	--	--	--
834.37	--	--	--
834.66	--	--	--
834.96	--	--	--
835.26	--	--	--
835.56	--	--	--
835.86	--	--	--
836.15	--	--	--
836.45	--	--	--
836.75	--	--	--
837.05	--	--	--
837.34	--	--	--
837.64	--	--	--
837.94	--	--	--
838.24	--	--	--
838.53	--	--	--
838.83	--	--	--
839.13	--	--	--
839.43	--	--	--
839.72	--	--	--
840.02	--	--	--
840.32	--	--	--
840.62	--	--	--
840.91	--	--	--
841.21	--	--	--
841.51	--	--	--
841.8	--	--	--
842.1	--	--	--
842.4	--	--	--
842.69	--	--	--
842.99	--	--	--
843.29	--	--	--
843.58	--	--	--
843.88	--	--	--
844.18	--	--	--
844.47	--	--	--
844.77	--	--	--
845.07	--	--	--
845.36	--	--	--
845.66	--	--	--
845.96	--	--	--
846.25	--	--	--
846.55	--	--	--
846.84	--	--	--
847.14	--	--	--
847.44	--	--	--
847.73	--	--	--
848.03	--	--	--
848.32	--	--	--
848.62	--	--	--
848.92	--	--	--
849.21	--	--	--
849.51	--	--	--
849.8	--	--	--
850.1	--	--	--
850.39	--	--	--
850.69	--	--	--
850.98	--	--	--
851.28	--	--	--
851.58	--	--	--
851.87	--	--	--
852.17	--	--	--
852.46	--	--	--
852.76	--	--	--
853.05	--	--	--
853.35	--	--	--
853.64	--	--	--
853.94	--	--	--
854.23	--	--	--
854.53	--	--	--
854.82	--	--	--
855.12	--	--	--
855.41	--	--	--
855.71	--	--	--
856	--	--	--
856.29	--	--	--
856.59	--	--	--
856.88	--	--	--
857.18	--	--	--
857.47	--	--	--
857.77	--	--	--
858.06	--	--	--
858.36	--	--	--
858.65	--	--	--
858.94	--	--	--
859.24	--	--	--
859.53	--	--	--
859.83	--	--	--
860.12	--	--	--
860.41	--	--	--
860.71	--	--	--
861	--	--	--
861.3	--	--	--
861.59	--	--	--
861.88	--	--	--
862.18	--	--	--
862.47	--	--	--
[truncated: 49 more rows]

## Sheet: C
Wavelength (nm)	WT	R_WT	WT_Orange
270	0.00588	8.35506e-05	0.0058
271	0.00598	8.4813e-05	0.00589
272	0.00607	8.6252e-05	0.00599
273	0.00616	8.77425e-05	0.00607
274	0.00624	8.86927e-05	0.00615
275	0.00628	8.9214e-05	0.00619
276	0.0063	8.95208e-05	0.00621
277	0.00633	8.97516e-05	0.00624
278	0.00633	8.96701e-05	0.00624
279	0.00637	8.9024e-05	0.00628
280	0.00637	8.78375e-05	0.00629
281	0.00634	8.65289e-05	0.00625
282	0.00631	8.56682e-05	0.00622
283	0.00621	8.49678e-05	0.00613
284	0.00602	8.31976e-05	0.00593
285	0.00571	7.96274e-05	0.00563
286	0.00536	7.47975e-05	0.00529
287	0.00504	7.04671e-05	0.00497
288	0.00489	6.73042e-05	0.00483
289	0.00488	6.61775e-05	0.00482
290	0.00485	6.5591e-05	0.00478
291	0.00464	6.32969e-05	0.00457
292	0.00418	5.86624e-05	0.00412
293	0.00365	5.33166e-05	0.0036
294	0.00316	4.85166e-05	0.00311
295	0.00273	4.40613e-05	0.00268
296	0.00238	4.01463e-05	0.00234
297	0.00207	3.70404e-05	0.00203
298	0.00181	3.43634e-05	0.00177
299	0.00165	3.2148e-05	0.00161
300	0.00147	3.05353e-05	0.00144
301	0.00131	2.91479e-05	0.00128
302	0.00121	2.81298e-05	0.00119
303	0.00114	2.74538e-05	0.00112
304	0.00109	2.69624e-05	0.00106
305	0.000999315	2.66339e-05	0.000972681
306	0.000978939	2.61588e-05	0.00095278
307	0.000947825	2.61696e-05	0.000921655
308	0.000901066	2.63325e-05	0.000874734
309	0.000902097	2.65524e-05	0.000875544
310	0.000899667	2.68321e-05	0.000872835
311	0.000883738	2.71443e-05	0.000856594
312	0.000857427	2.74592e-05	0.000829968
313	0.000858036	2.78095e-05	0.000830226
314	0.000870997	2.81706e-05	0.000842826
315	0.000849838	2.84611e-05	0.000821377
316	0.000854473	2.88574e-05	0.000825616
317	0.000851182	2.92158e-05	0.000821966
318	0.000824246	2.94059e-05	0.00079484
319	0.000843241	2.95715e-05	0.000813669
320	0.000832201	2.95959e-05	0.000802605
321	0.000821055	2.94955e-05	0.000791559
322	0.000826399	2.92647e-05	0.000797134
323	0.000844286	2.88656e-05	0.000815421
324	0.000823651	2.8309e-05	0.000795342
325	0.000843362	2.77036e-05	0.000815658
326	0.000826033	2.70357e-05	0.000798997
327	0.000821747	2.62022e-05	0.000795545
328	0.000851876	2.53497e-05	0.000826526
329	0.000826931	2.44728e-05	0.000802459
330	0.000864037	2.3718e-05	0.000840319
331	0.000864038	2.29795e-05	0.000841059
332	0.000851609	2.21976e-05	0.000829412
333	0.00085967	2.15515e-05	0.000838119
334	0.000883574	2.1003e-05	0.000862571
335	0.00088336	2.05361e-05	0.000862824
336	0.000878379	2.00799e-05	0.000858299
337	0.000894896	1.97161e-05	0.00087518
338	0.000898994	1.94012e-05	0.000879593
339	0.000907739	1.9298e-05	0.000888441
340	0.000911436	1.93062e-05	0.00089213
341	0.000907715	1.86356e-05	0.000889079
342	0.000939274	1.84428e-05	0.000920831
343	0.000950105	1.83858e-05	0.00093172
344	0.000947112	1.83478e-05	0.000928764
345	0.000966924	1.83043e-05	0.000948619
346	0.000947271	1.81876e-05	0.000929083
347	0.000969215	1.8079e-05	0.000951136
348	0.000991436	1.81279e-05	0.000973308
349	0.000970349	1.82039e-05	0.000952146
350	0.000966228	1.81414e-05	0.000948087
351	0.000961806	1.81252e-05	0.000943681
352	0.001	1.81116e-05	0.000982765
353	0.000998126	1.81116e-05	0.000980015
354	0.000999535	1.8136e-05	0.000981399
355	0.00101	1.81333e-05	0.000992513
356	0.00101	1.8174e-05	0.000992111
357	0.00101	1.82202e-05	0.000995931
358	0.000991463	1.81632e-05	0.0009733
359	0.00103	1.82039e-05	0.00101
360	0.00102	1.82066e-05	0.001
361	0.00102	1.82066e-05	0.000999172
362	0.00103	1.81903e-05	0.00101
363	0.00104	1.8212e-05	0.00102
364	0.00105	1.82256e-05	0.00103
365	0.00105	1.82066e-05	0.00103
366	0.00106	1.82365e-05	0.00104
367	0.00106	1.82365e-05	0.00104
368	0.00108	1.82582e-05	0.00106
369	0.0011	1.83206e-05	0.00109
370	0.00112	1.83478e-05	0.0011
371	0.00113	1.83722e-05	0.00111
372	0.00115	1.84265e-05	0.00113
373	0.00116	1.84347e-05	0.00115
374	0.00119	1.84971e-05	0.00117
375	0.00121	1.85378e-05	0.00119
376	0.00123	1.86383e-05	0.00121
377	0.00125	1.87415e-05	0.00123
378	0.00128	1.88718e-05	0.00126
379	0.00131	1.89749e-05	0.00129
380	0.00133	1.91351e-05	0.00131
381	0.00138	1.93333e-05	0.00136
382	0.0014	1.94989e-05	0.00138
383	0.00144	1.96998e-05	0.00142
384	0.00148	1.9898e-05	0.00146
385	0.00151	2.01098e-05	0.00149
386	0.00155	2.03487e-05	0.00153
387	0.00158	2.06609e-05	0.00156
388	0.00162	2.0946e-05	0.0016
389	0.00165	2.1299e-05	0.00163
390	0.00169	2.16139e-05	0.00167
391	0.00173	2.19288e-05	0.0017
392	0.00175	2.22709e-05	0.00173
393	0.0018	2.26782e-05	0.00177
394	0.00184	2.30338e-05	0.00181
395	0.00188	2.34519e-05	0.00185
396	0.00192	2.3851e-05	0.0019
397	0.00197	2.42881e-05	0.00195
398	0.00202	2.47334e-05	0.002
399	0.00208	2.51759e-05	0.00205
400	0.00213	2.56511e-05	0.00211
401	0.0022	2.6099e-05	0.00217
402	0.00227	2.65687e-05	0.00224
403	0.00234	2.7033e-05	0.00231
404	0.00241	2.75217e-05	0.00238
405	0.00249	2.79968e-05	0.00246
406	0.00256	2.84855e-05	0.00253
407	0.00263	2.90339e-05	0.00261
408	0.00271	2.95552e-05	0.00268
409	0.00278	3.01389e-05	0.00275
410	0.00285	3.06683e-05	0.00282
411	0.00292	3.1195e-05	0.00289
412	0.00299	3.17706e-05	0.00295
413	0.00304	3.23598e-05	0.00301
414	0.0031	3.29733e-05	0.00307
415	0.00316	3.36304e-05	0.00312
416	0.00321	3.44096e-05	0.00318
417	0.00327	3.51806e-05	0.00324
418	0.00333	3.59055e-05	0.0033
419	0.00339	3.66386e-05	0.00336
420	0.00346	3.74476e-05	0.00343
421	0.00354	3.82132e-05	0.0035
422	0.00362	3.91119e-05	0.00358
423	0.00371	3.99997e-05	0.00367
424	0.00381	4.09608e-05	0.00377
425	0.00391	4.19165e-05	0.00387
426	0.00403	4.2864e-05	0.00398
427	0.00414	4.38685e-05	0.0041
428	0.00427	4.49084e-05	0.00422
429	0.00439	4.59726e-05	0.00434
430	0.00452	4.69582e-05	0.00447
431	0.00464	4.80034e-05	0.00459
432	0.00476	4.90867e-05	0.00471
433	0.00488	5.01808e-05	0.00483
434	0.00498	5.12424e-05	0.00493
435	0.00508	5.23284e-05	0.00503
436	0.00517	5.34279e-05	0.00512
437	0.00525	5.45465e-05	0.0052
438	0.00532	5.57004e-05	0.00526
439	0.00538	5.67891e-05	0.00532
440	0.00542	5.78751e-05	0.00537
441	0.00547	5.90371e-05	0.00541
442	0.0055	6.02344e-05	0.00544
443	0.00554	6.13448e-05	0.00548
444	0.00556	6.23928e-05	0.0055
445	0.0056	6.35575e-05	0.00553
446	0.00563	6.47277e-05	0.00557
447	0.00567	6.59331e-05	0.00561
448	0.00573	6.71467e-05	0.00566
449	0.00579	6.83467e-05	0.00573
450	0.00587	6.95359e-05	0.0058
451	0.00596	7.07413e-05	0.00589
452	0.00607	7.19305e-05	0.006
453	0.00619	7.31577e-05	0.00612
454	0.00632	7.43495e-05	0.00625
455	0.00647	7.55604e-05	0.00639
456	0.00661	7.68011e-05	0.00654
457	0.00676	7.80446e-05	0.00669
458	0.00692	7.92962e-05	0.00684
459	0.00707	8.04636e-05	0.00699
460	0.00721	8.15415e-05	0.00713
461	0.00733	8.2622e-05	0.00725
462	0.00745	8.37949e-05	0.00737
463	0.00755	8.49841e-05	0.00746
464	0.00762	8.60239e-05	0.00754
465	0.00768	8.71099e-05	0.00759
466	0.00772	8.81253e-05	0.00763
467	0.00773	8.92384e-05	0.00764
468	0.00772	9.02918e-05	0.00763
469	0.00769	9.11742e-05	0.0076
470	0.00764	9.21543e-05	0.00755
471	0.00758	9.31127e-05	0.00749
472	0.0075	9.40249e-05	0.00741
473	0.00742	9.4986e-05	0.00732
474	0.00732	9.56892e-05	0.00723
475	0.00722	9.64223e-05	0.00713
476	0.00712	9.72096e-05	0.00702
477	0.00703	9.80431e-05	0.00693
478	0.00694	9.88549e-05	0.00684
479	0.00686	9.95635e-05	0.00676
480	0.0068	0.000100267	0.0067
481	0.00675	0.000101005	0.00664
482	0.00672	0.000101684	0.00661
483	0.0067	0.000102333	0.00659
484	0.0067	0.000103055	0.0066
485	0.00673	0.000103772	0.00662
486	0.00677	0.000104393	0.00666
487	0.00682	0.000105102	0.00672
488	0.0069	0.000105802	0.00679
489	0.00698	0.000106536	0.00687
490	0.00706	0.000107041	0.00695
491	0.00714	0.000107681	0.00703
492	0.00722	0.000108327	0.00711
493	0.00729	0.000108887	0.00718
494	0.00734	0.000109403	0.00723
495	0.00737	0.000109861	0.00726
496	0.00738	0.000110222	0.00727
497	0.00736	0.000110521	0.00725
498	0.00732	0.000110839	0.00721
499	0.00725	0.000111097	0.00714
500	0.00716	0.000111295	0.00705
501	0.00704	0.000111436	0.00693
502	0.00691	0.000111556	0.00679
503	0.00675	0.000111621	0.00664
504	0.00658	0.000111648	0.00646
505	0.00639	0.000111651	0.00627
506	0.00619	0.000111539	0.00608
507	0.00599	0.000111469	0.00588
508	0.00578	0.000111422	0.00567
509	0.00557	0.000111298	0.00546
510	0.00536	0.000111224	0.00525
511	0.00515	0.000111146	0.00504
512	0.00494	0.000111037	0.00483
513	0.00474	0.000110888	0.00463
514	0.00454	0.000110689	0.00443
515	0.00434	0.000110358	0.00423
516	0.00415	0.000110176	0.00404
517	0.00397	0.000109935	0.00386
518	0.0038	0.000109726	0.00369
519	0.00363	0.000109343	0.00352
520	0.00347	0.000109017	0.00336
521	0.00332	0.000108618	0.00321
522	0.00317	0.000108154	0.00307
523	0.00303	0.000107757	0.00293
524	0.0029	0.000107309	0.0028
525	0.00278	0.000106886	0.00267
526	0.00265	0.000106335	0.00255
527	0.00254	0.000105851	0.00243
528	0.00243	0.000105287	0.00233
529	0.00234	0.000104684	0.00223
530	0.00224	0.00010404	0.00213
531	0.00214	0.000103408	0.00204
532	0.00206	0.000102756	0.00195
533	0.00197	0.00010208	0.00187
534	0.00189	0.000101301	0.00179
535	0.0018	0.000100552	0.0017
536	0.00173	9.99843e-05	0.00163
537	0.00165	9.92675e-05	0.00155
538	0.00158	9.84313e-05	0.00148
539	0.00152	9.75272e-05	0.00142
540	0.00145	9.65933e-05	0.00136
541	0.00139	9.56403e-05	0.0013
542	0.00133	9.47227e-05	0.00124
543	0.00127	9.36964e-05	0.00118
544	0.00122	9.27272e-05	0.00112
545	0.00116	9.16385e-05	0.00107
546	0.00111	9.05362e-05	0.00102
547	0.00106	8.94095e-05	0.000969316
548	0.00101	8.82556e-05	0.00091927
549	0.000956011	8.71262e-05	0.000868885
550	0.000911535	8.59995e-05	0.000825535
551	0.000864043	8.48646e-05	0.000779178
552	0.000817934	8.36673e-05	0.000734266
553	0.000776419	8.24619e-05	0.000693958
554	0.000733848	8.13134e-05	0.000652534
555	0.000694708	8.00781e-05	0.00061463
556	0.000653405	7.88482e-05	0.000574557
557	0.000614742	7.76971e-05	0.000537045
558	0.000578041	7.65079e-05	0.000501533
559	0.000545198	7.53568e-05	0.000469841
560	0.000511533	7.40509e-05	0.000437482
561	0.000477654	7.27911e-05	0.000404862
562	0.000451096	7.14825e-05	0.000379614
563	0.000423948	7.01658e-05	0.000353782
564	0.000394699	6.89223e-05	0.000325777
565	0.000369338	6.75838e-05	0.000301754
566	0.000346037	6.63159e-05	0.000279721
567	0.000323637	6.50372e-05	0.0002586
568	0.000309919	6.36824e-05	0.000246237
569	0.000283605	6.23602e-05	0.000221245
570	0.000263439	6.11005e-05	0.000202339
571	0.000246228	5.97728e-05	0.000186455
572	0.000230059	5.84534e-05	0.000171606
573	0.000216102	5.71529e-05	0.000158949
574	0.00020178	5.59773e-05	0.000145803
575	0.000187255	5.47121e-05	0.000132543
576	0.00017737	5.33845e-05	0.000123986
577	0.000160333	5.21628e-05	0.00010817
578	0.000152126	5.09437e-05	0.000101183
579	0.000141499	4.97166e-05	9.1782e-05
580	0.000131299	4.85817e-05	8.27168e-05
581	0.000121564	4.74061e-05	7.41584e-05
582	0.000117648	4.62333e-05	7.14151e-05
583	0.00010828	4.51283e-05	6.31514e-05
584	0.000100395	4.40097e-05	5.63854e-05
585	9.27611e-05	4.28477e-05	4.99134e-05
586	8.71941e-05	4.17346e-05	4.54595e-05
587	8.08668e-05	4.0711e-05	4.01557e-05
588	7.36853e-05	3.95381e-05	3.41471e-05
589	7.12866e-05	3.84576e-05	3.2829e-05
590	6.52328e-05	3.73797e-05	2.7853e-05
591	6.12669e-05	3.63128e-05	2.49541e-05
592	5.92836e-05	3.53001e-05	2.39835e-05
593	5.40396e-05	3.42738e-05	1.97658e-05
594	5.2776e-05	3.32801e-05	1.94959e-05
595	4.87371e-05	3.23109e-05	1.64262e-05
596	4.72142e-05	3.13281e-05	1.58861e-05
597	4.79458e-05	3.04158e-05	1.753e-05
598	4.17573e-05	2.9452e-05	1.23052e-05
599	4.25417e-05	2.85534e-05	1.39884e-05
600	4.05999e-05	2.76439e-05	1.29561e-05
601	3.67426e-05	2.67778e-05	9.96486e-06
602	3.60418e-05	2.59497e-05	1.00921e-05
603	3.35009e-05	2.51597e-05	8.34126e-06
604	3.13634e-05	2.44103e-05	6.95311e-06
605	3.04705e-05	2.36393e-05	6.83126e-06
606	2.81555e-05	2.28926e-05	5.26287e-06
607	2.56491e-05	2.21813e-05	3.46776e-06
608	2.5215e-05	2.14972e-05	3.71782e-06
609	2.31028e-05	2.08184e-05	2.28436e-06
610	2.2557e-05	2.01261e-05	2.43093e-06
611	2.05239e-05	1.94419e-05	1.08193e-06
612	2.03306e-05	1.88012e-05	1.52944e-06
613	2.07416e-05	1.81577e-05	2.58389e-06
614	1.85217e-05	1.7536e-05	9.85677e-07
615	1.79893e-05	1.69306e-05	1.0587e-06
616	1.92586e-05	1.63849e-05	2.87375e-06
617	1.97534e-05	1.58039e-05	3.94951e-06
618	1.64597e-05	1.52201e-05	1.23957e-06
619	1.96538e-05	1.46418e-05	5.012e-06
620	1.86281e-05	1.41233e-05	4.50485e-06
621	1.5758e-05	1.36427e-05	2.11531e-06
622	1.74917e-05	1.31323e-05	4.35941e-06
623	1.70141e-05	1.26816e-05	4.33251e-06
624	1.5842e-05	1.22011e-05	3.64089e-06
625	1.50098e-05	1.17667e-05	3.24314e-06
626	1.41444e-05	1.13513e-05	2.79305e-06
627	1.45925e-05	1.09413e-05	3.65115e-06
628	1.50471e-05	1.05178e-05	4.52926e-06
629	1.33436e-05	1.01296e-05	3.21401e-06
630	1.28174e-05	9.75761e-06	3.05981e-06
631	1.39365e-05	9.39652e-06	4.53998e-06
632	1.19612e-05	9.02728e-06	2.93394e-06
633	1.26285e-05	8.67977e-06	3.9487e-06
634	9.18821e-06	8.3404e-06	8.47814e-07
635	1.27392e-05	8.01188e-06	4.72732e-06
636	1.10543e-05	7.6698e-06	3.38453e-06
637	9.53258e-06	7.42002e-06	2.11256e-06
638	1.10798e-05	7.12952e-06	3.95031e-06
639	8.65179e-06	6.79558e-06	1.85622e-06
640	1.20388e-05	6.53765e-06	5.50113e-06
641	1.06817e-05	6.23901e-06	4.44264e-06
642	9.51019e-06	5.9838e-06	3.52639e-06
643	9.72208e-06	5.76389e-06	3.9582e-06
644	9.07491e-06	5.5304e-06	3.54451e-06
645	8.60411e-06	5.27519e-06	3.32892e-06
646	1.09603e-05	5.00912e-06	5.9512e-06
647	8.44871e-06	4.77835e-06	3.67036e-06
648	8.36797e-06	4.59373e-06	3.77423e-06
649	1.06684e-05	4.40097e-06	6.26746e-06
650	6.89668e-06	4.1892e-06	2.70748e-06
651	7.12319e-06	4.0073e-06	3.11589e-06
652	7.50351e-06	3.80368e-06	3.69983e-06
653	8.57568e-06	3.65435e-06	4.92132e-06
654	6.45801e-06	3.48874e-06	2.96927e-06
655	7.58628e-06	3.28512e-06	4.30116e-06
656	5.7974e-06	3.17923e-06	2.61817e-06
657	9.22435e-06	2.98647e-06	6.23788e-06
658	4.33843e-06	2.83715e-06	1.50129e-06
659	6.56431e-06	2.69868e-06	3.86563e-06
660	7.63392e-07	2.5928e-06	-1.82941e-06
661	8.79031e-07	2.4109e-06	-1.53187e-06
662	5.85653e-06	2.32945e-06	3.52708e-06
663	5.09134e-06	2.25343e-06	2.83791e-06
664	5.66629e-06	2.15026e-06	3.51603e-06
665	5.17061e-06	1.9765e-06	3.19411e-06
666	5.40491e-06	1.84075e-06	3.56416e-06
667	4.5465e-06	1.76202e-06	2.78448e-06
668	5.15106e-06	1.66971e-06	3.48135e-06
669	4.96497e-06	1.54482e-06	3.42015e-06
670	1.16853e-05	1.46337e-06	1.02219e-05
671	8.14325e-06	1.3602e-06	6.78305e-06
672	4.11815e-06	1.3059e-06	2.81225e-06
673	6.33891e-06	1.22174e-06	5.11717e-06
674	3.5185e-06	1.14843e-06	2.37007e-06
675	3.77219e-06	1.05341e-06	2.71878e-06
676	4.10051e-06	9.9911e-07	3.1014e-06
677	5.68371e-06	9.69245e-07	4.71446e-06
678	4.18965e-06	8.79651e-07	3.31e-06
679	3.11423e-06	7.95487e-07	2.31874e-06
680	3.40568e-06	7.38473e-07	2.6672e-06
681	2.04779e-06	7.08608e-07	1.33918e-06
682	3.66784e-06	6.46164e-07	3.02168e-06
683	2.14727e-06	5.91864e-07	1.5554e-06
684	2.41839e-06	5.3485e-07	1.88354e-06
685	2.14698e-06	4.88695e-07	1.65829e-06
686	3.41083e-06	4.31681e-07	2.97915e-06
687	2.89454e-06	4.07246e-07	2.48729e-06
688	1.74618e-06	3.63806e-07	1.38237e-06
689	1.74351e-06	3.47517e-07	1.39599e-06
690	1.26844e-06	2.95932e-07	9.7251e-07
691	3.29502e-06	2.25343e-07	3.06968e-06
692	4.12955e-06	1.73758e-07	3.9558e-06
693	1.83924e-06	1.62898e-07	1.67634e-06
694	1.70181e-06	1.27604e-07	1.57421e-06
695	1.91039e-06	1.24889e-07	1.7855e-06
696	3.61187e-06	7.60192e-08	3.53585e-06
697	1.10638e-06	4.61545e-08	1.06022e-06
698	0	3.25797e-08	-3.25797e-08
699	8.17786e-07	0	8.17786e-07
700	2.74762e-06	1.35749e-08	2.73404e-06
701	--	--	--
702	--	--	--
703	--	--	--
704	--	--	--
705	--	--	--
706	--	--	--
707	--	--	--
708	--	--	--
709	--	--	--
710	--	--	--
711	--	--	--
712	--	--	--
713	--	--	--
714	--	--	--
715	--	--	--
716	--	--	--
717	--	--	--
718	--	--	--
719	--	--	--
720	--	--	--
721	--	--	--
722	--	--	--
723	--	--	--
724	--	--	--
725	--	--	--
726	--	--	--
727	--	--	--
728	--	--	--
729	--	--	--
730	--	--	--
731	--	--	--
732	--	--	--
733	--	--	--
734	--	--	--
735	--	--	--
736	--	--	--
737	--	--	--
738	--	--	--
739	--	--	--
740	--	--	--
741	--	--	--
742	--	--	--
743	--	--	--
744	--	--	--
745	--	--	--
746	--	--	--
747	--	--	--
748	--	--	--
749	--	--	--
750	--	--	--
751	--	--	--
752	--	--	--
753	--	--	--
754	--	--	--
755	--	--	--
756	--	--	--
757	--	--	--
758	--	--	--
759	--	--	--
760	--	--	--
761	--	--	--
762	--	--	--
763	--	--	--
764	--	--	--
765	--	--	--
766	--	--	--
767	--	--	--
768	--	--	--
769	--	--	--
770	--	--	--
771	--	--	--
772	--	--	--
773	--	--	--
774	--	--	--
775	--	--	--
776	--	--	--
777	--	--	--
778	--	--	--
779	--	--	--
780	--	--	--
781	--	--	--
782	--	--	--
783	--	--	--
784	--	--	--
785	--	--	--
786	--	--	--
787	--	--	--
788	--	--	--
789	--	--	--
790	--	--	--
791	--	--	--
792	--	--	--
793	--	--	--
794	--	--	--
795	--	--	--
796	--	--	--
797	--	--	--
798	--	--	--
799	--	--	--
800	--	--	--
801	--	--	--
802	--	--	--
803	--	--	--
804	--	--	--
805	--	--	--
806	--	--	--
807	--	--	--
808	--	--	--
809	--	--	--
810	--	--	--
811	--	--	--
812	--	--	--
813	--	--	--
814	--	--	--
815	--	--	--
816	--	--	--
817	--	--	--
818	--	--	--
819	--	--	--
820	--	--	--
821	--	--	--
822	--	--	--
823	--	--	--
824	--	--	--
825	--	--	--
826	--	--	--
827	--	--	--
828	--	--	--
829	--	--	--
830	--	--	--
831	--	--	--
832	--	--	--
833	--	--	--
834	--	--	--
835	--	--	--
836	--	--	--
837	--	--	--
838	--	--	--
839	--	--	--
840	--	--	--
841	--	--	--
842	--	--	--
843	--	--	--
844	--	--	--
845	--	--	--
846	--	--	--
847	--	--	--
848	--	--	--
849	--	--	--
850	--	--	--
400.54	--	--	--
400.9	--	--	--
401.26	--	--	--
401.61	--	--	--
401.97	--	--	--
402.33	--	--	--
402.69	--	--	--
403.04	--	--	--
403.4	--	--	--
403.76	--	--	--
404.11	--	--	--
404.47	--	--	--
404.83	--	--	--
405.18	--	--	--
405.54	--	--	--
405.9	--	--	--
406.25	--	--	--
406.61	--	--	--
406.97	--	--	--
407.32	--	--	--
407.68	--	--	--
408.03	--	--	--
408.39	--	--	--
408.75	--	--	--
409.1	--	--	--
409.46	--	--	--
409.81	--	--	--
410.17	--	--	--
410.53	--	--	--
410.88	--	--	--
411.24	--	--	--
411.59	--	--	--
411.95	--	--	--
412.31	--	--	--
412.66	--	--	--
413.02	--	--	--
413.37	--	--	--
413.73	--	--	--
414.08	--	--	--
414.44	--	--	--
414.8	--	--	--
415.15	--	--	--
415.51	--	--	--
415.86	--	--	--
416.22	--	--	--
416.57	--	--	--
416.93	--	--	--
417.28	--	--	--
417.64	--	--	--
417.99	--	--	--
418.35	--	--	--
418.7	--	--	--
419.06	--	--	--
419.41	--	--	--
419.77	--	--	--
420.12	--	--	--
420.48	--	--	--
420.83	--	--	--
421.19	--	--	--
421.54	--	--	--
421.9	--	--	--
422.25	--	--	--
422.61	--	--	--
422.96	--	--	--
423.31	--	--	--
423.67	--	--	--
424.02	--	--	--
424.38	--	--	--
424.73	--	--	--
425.09	--	--	--
425.44	--	--	--
425.79	--	--	--
426.15	--	--	--
426.5	--	--	--
426.86	--	--	--
427.21	--	--	--
427.56	--	--	--
427.92	--	--	--
428.27	--	--	--
428.63	--	--	--
428.98	--	--	--
429.33	--	--	--
429.69	--	--	--
430.04	--	--	--
430.4	--	--	--
430.75	--	--	--
431.1	--	--	--
431.46	--	--	--
431.81	--	--	--
432.16	--	--	--
432.52	--	--	--
432.87	--	--	--
433.22	--	--	--
433.58	--	--	--
433.93	--	--	--
434.28	--	--	--
434.64	--	--	--
434.99	--	--	--
435.34	--	--	--
435.69	--	--	--
436.05	--	--	--
436.4	--	--	--
436.75	--	--	--
437.11	--	--	--
437.46	--	--	--
437.81	--	--	--
438.16	--	--	--
438.52	--	--	--
438.87	--	--	--
439.22	--	--	--
439.57	--	--	--
439.93	--	--	--
440.28	--	--	--
440.63	--	--	--
440.98	--	--	--
441.34	--	--	--
441.69	--	--	--
442.04	--	--	--
442.39	--	--	--
442.74	--	--	--
443.1	--	--	--
443.45	--	--	--
443.8	--	--	--
444.15	--	--	--
444.5	--	--	--
444.86	--	--	--
445.21	--	--	--
445.56	--	--	--
445.91	--	--	--
446.26	--	--	--
446.62	--	--	--
446.97	--	--	--
447.32	--	--	--
447.67	--	--	--
448.02	--	--	--
448.37	--	--	--
448.72	--	--	--
449.08	--	--	--
449.43	--	--	--
449.78	--	--	--
450.13	--	--	--
450.48	--	--	--
450.83	--	--	--
451.18	--	--	--
451.53	--	--	--
451.89	--	--	--
452.24	--	--	--
452.59	--	--	--
452.94	--	--	--
453.29	--	--	--
453.64	--	--	--
453.99	--	--	--
454.34	--	--	--
454.69	--	--	--
455.04	--	--	--
455.39	--	--	--
455.74	--	--	--
456.09	--	--	--
456.44	--	--	--
456.79	--	--	--
457.15	--	--	--
457.5	--	--	--
457.85	--	--	--
458.2	--	--	--
458.55	--	--	--
458.9	--	--	--
459.25	--	--	--
459.6	--	--	--
459.95	--	--	--
460.3	--	--	--
460.65	--	--	--
461	--	--	--
461.35	--	--	--
461.7	--	--	--
462.05	--	--	--
462.4	--	--	--
462.75	--	--	--
463.09	--	--	--
463.44	--	--	--
463.79	--	--	--
464.14	--	--	--
464.49	--	--	--
464.84	--	--	--
465.19	--	--	--
465.54	--	--	--
465.89	--	--	--
466.24	--	--	--
466.59	--	--	--
466.94	--	--	--
467.29	--	--	--
467.64	--	--	--
467.99	--	--	--
468.33	--	--	--
468.68	--	--	--
469.03	--	--	--
469.38	--	--	--
469.73	--	--	--
470.08	--	--	--
470.43	--	--	--
470.78	--	--	--
471.12	--	--	--
471.47	--	--	--
471.82	--	--	--
472.17	--	--	--
472.52	--	--	--
472.87	--	--	--
473.22	--	--	--
473.56	--	--	--
473.91	--	--	--
474.26	--	--	--
474.61	--	--	--
474.96	--	--	--
475.31	--	--	--
475.65	--	--	--
476	--	--	--
476.35	--	--	--
476.7	--	--	--
477.05	--	--	--
477.39	--	--	--
477.74	--	--	--
478.09	--	--	--
478.44	--	--	--
478.78	--	--	--
479.13	--	--	--
479.48	--	--	--
479.83	--	--	--
480.17	--	--	--
480.52	--	--	--
480.87	--	--	--
481.22	--	--	--
481.56	--	--	--
481.91	--	--	--
482.26	--	--	--
482.61	--	--	--
482.95	--	--	--
483.3	--	--	--
483.65	--	--	--
483.99	--	--	--
484.34	--	--	--
484.69	--	--	--
485.04	--	--	--
485.38	--	--	--
485.73	--	--	--
486.08	--	--	--
486.42	--	--	--
486.77	--	--	--
487.12	--	--	--
487.46	--	--	--
487.81	--	--	--
488.16	--	--	--
488.5	--	--	--
488.85	--	--	--
489.2	--	--	--
489.54	--	--	--
489.89	--	--	--
490.23	--	--	--
490.58	--	--	--
490.93	--	--	--
491.27	--	--	--
491.62	--	--	--
491.97	--	--	--
492.31	--	--	--
492.66	--	--	--
493	--	--	--
493.35	--	--	--
493.7	--	--	--
494.04	--	--	--
494.39	--	--	--
494.73	--	--	--
495.08	--	--	--
495.42	--	--	--
495.77	--	--	--
496.11	--	--	--
496.46	--	--	--
496.81	--	--	--
497.15	--	--	--
497.5	--	--	--
497.84	--	--	--
498.19	--	--	--
498.53	--	--	--
498.88	--	--	--
499.22	--	--	--
499.57	--	--	--
499.91	--	--	--
500.26	--	--	--
500.6	--	--	--
500.95	--	--	--
501.29	--	--	--
501.64	--	--	--
501.98	--	--	--
502.33	--	--	--
502.67	--	--	--
503.02	--	--	--
503.36	--	--	--
503.71	--	--	--
504.05	--	--	--
504.4	--	--	--
504.74	--	--	--
505.08	--	--	--
505.43	--	--	--
505.77	--	--	--
506.12	--	--	--
506.46	--	--	--
506.81	--	--	--
507.15	--	--	--
507.49	--	--	--
507.84	--	--	--
508.18	--	--	--
508.53	--	--	--
508.87	--	--	--
509.21	--	--	--
509.56	--	--	--
509.9	--	--	--
510.25	--	--	--
510.59	--	--	--
510.93	--	--	--
511.28	--	--	--
511.62	--	--	--
511.96	--	--	--
512.31	--	--	--
512.65	--	--	--
512.99	--	--	--
513.34	--	--	--
513.68	--	--	--
514.02	--	--	--
514.37	--	--	--
514.71	--	--	--
515.05	--	--	--
515.4	--	--	--
515.74	--	--	--
516.08	--	--	--
516.43	--	--	--
516.77	--	--	--
517.11	--	--	--
517.45	--	--	--
517.8	--	--	--
518.14	--	--	--
518.48	--	--	--
518.83	--	--	--
519.17	--	--	--
519.51	--	--	--
519.85	--	--	--
520.2	--	--	--
520.54	--	--	--
520.88	--	--	--
521.22	--	--	--
521.57	--	--	--
521.91	--	--	--
522.25	--	--	--
522.59	--	--	--
522.93	--	--	--
523.28	--	--	--
523.62	--	--	--
523.96	--	--	--
524.3	--	--	--
524.64	--	--	--
524.99	--	--	--
525.33	--	--	--
525.67	--	--	--
526.01	--	--	--
526.35	--	--	--
526.7	--	--	--
527.04	--	--	--
527.38	--	--	--
527.72	--	--	--
528.06	--	--	--
528.4	--	--	--
528.74	--	--	--
529.09	--	--	--
529.43	--	--	--
529.77	--	--	--
530.11	--	--	--
530.45	--	--	--
530.79	--	--	--
531.13	--	--	--
531.47	--	--	--
531.82	--	--	--
532.16	--	--	--
532.5	--	--	--
532.84	--	--	--
533.18	--	--	--
533.52	--	--	--
533.86	--	--	--
534.2	--	--	--
534.54	--	--	--
534.88	--	--	--
535.22	--	--	--
535.56	--	--	--
535.9	--	--	--
536.24	--	--	--
536.59	--	--	--
536.93	--	--	--
537.27	--	--	--
537.61	--	--	--
537.95	--	--	--
538.29	--	--	--
538.63	--	--	--
538.97	--	--	--
539.31	--	--	--
539.65	--	--	--
539.99	--	--	--
540.33	--	--	--
540.67	--	--	--
541.01	--	--	--
541.35	--	--	--
541.69	--	--	--
542.03	--	--	--
542.37	--	--	--
542.71	--	--	--
543.04	--	--	--
543.38	--	--	--
543.72	--	--	--
544.06	--	--	--
544.4	--	--	--
544.74	--	--	--
545.08	--	--	--
545.42	--	--	--
545.76	--	--	--
546.1	--	--	--
546.44	--	--	--
546.78	--	--	--
547.12	--	--	--
547.46	--	--	--
547.79	--	--	--
548.13	--	--	--
548.47	--	--	--
548.81	--	--	--
549.15	--	--	--
549.49	--	--	--
549.83	--	--	--
550.17	--	--	--
550.5	--	--	--
550.84	--	--	--
551.18	--	--	--
551.52	--	--	--
551.86	--	--	--
552.2	--	--	--
552.54	--	--	--
552.87	--	--	--
553.21	--	--	--
553.55	--	--	--
553.89	--	--	--
554.23	--	--	--
554.56	--	--	--
554.9	--	--	--
555.24	--	--	--
555.58	--	--	--
555.92	--	--	--
556.25	--	--	--
556.59	--	--	--
556.93	--	--	--
557.27	--	--	--
557.61	--	--	--
557.94	--	--	--
558.28	--	--	--
558.62	--	--	--
558.96	--	--	--
559.29	--	--	--
559.63	--	--	--
559.97	--	--	--
560.31	--	--	--
560.64	--	--	--
560.98	--	--	--
561.32	--	--	--
561.65	--	--	--
561.99	--	--	--
562.33	--	--	--
562.67	--	--	--
563	--	--	--
563.34	--	--	--
563.68	--	--	--
564.01	--	--	--
564.35	--	--	--
564.69	--	--	--
565.02	--	--	--
565.36	--	--	--
565.7	--	--	--
566.03	--	--	--
566.37	--	--	--
566.71	--	--	--
567.04	--	--	--
567.38	--	--	--
567.72	--	--	--
568.05	--	--	--
568.39	--	--	--
568.73	--	--	--
569.06	--	--	--
569.4	--	--	--
569.73	--	--	--
570.07	--	--	--
570.41	--	--	--
570.74	--	--	--
571.08	--	--	--
571.41	--	--	--
571.75	--	--	--
572.09	--	--	--
572.42	--	--	--
572.76	--	--	--
573.09	--	--	--
573.43	--	--	--
573.76	--	--	--
574.1	--	--	--
574.44	--	--	--
574.77	--	--	--
575.11	--	--	--
575.44	--	--	--
575.78	--	--	--
576.11	--	--	--
576.45	--	--	--
576.78	--	--	--
577.12	--	--	--
577.45	--	--	--
577.79	--	--	--
578.12	--	--	--
578.46	--	--	--
578.79	--	--	--
579.13	--	--	--
579.46	--	--	--
579.8	--	--	--
580.13	--	--	--
580.47	--	--	--
580.8	--	--	--
581.14	--	--	--
581.47	--	--	--
581.8	--	--	--
582.14	--	--	--
582.47	--	--	--
582.81	--	--	--
583.14	--	--	--
583.48	--	--	--
583.81	--	--	--
584.15	--	--	--
584.48	--	--	--
584.81	--	--	--
585.15	--	--	--
585.48	--	--	--
585.82	--	--	--
586.15	--	--	--
586.48	--	--	--
586.82	--	--	--
587.15	--	--	--
587.49	--	--	--
587.82	--	--	--
588.15	--	--	--
588.49	--	--	--
588.82	--	--	--
589.15	--	--	--
589.49	--	--	--
589.82	--	--	--
590.15	--	--	--
590.49	--	--	--
590.82	--	--	--
591.15	--	--	--
591.49	--	--	--
591.82	--	--	--
592.15	--	--	--
592.49	--	--	--
592.82	--	--	--
593.15	--	--	--
593.49	--	--	--
593.82	--	--	--
594.15	--	--	--
594.48	--	--	--
594.82	--	--	--
595.15	--	--	--
595.48	--	--	--
595.82	--	--	--
596.15	--	--	--
596.48	--	--	--
596.81	--	--	--
597.15	--	--	--
597.48	--	--	--
597.81	--	--	--
598.14	--	--	--
598.48	--	--	--
598.81	--	--	--
599.14	--	--	--
599.47	--	--	--
599.8	--	--	--
600.14	--	--	--
600.47	--	--	--
600.8	--	--	--
601.13	--	--	--
601.46	--	--	--
601.8	--	--	--
602.13	--	--	--
602.46	--	--	--
602.79	--	--	--
603.12	--	--	--
603.45	--	--	--
603.79	--	--	--
604.12	--	--	--
604.45	--	--	--
604.78	--	--	--
605.11	--	--	--
605.44	--	--	--
605.78	--	--	--
606.11	--	--	--
606.44	--	--	--
606.77	--	--	--
607.1	--	--	--
607.43	--	--	--
607.76	--	--	--
608.09	--	--	--
608.42	--	--	--
608.76	--	--	--
609.09	--	--	--
609.42	--	--	--
609.75	--	--	--
610.08	--	--	--
610.41	--	--	--
610.74	--	--	--
611.07	--	--	--
611.4	--	--	--
611.73	--	--	--
612.06	--	--	--
612.39	--	--	--
612.72	--	--	--
613.05	--	--	--
613.38	--	--	--
613.71	--	--	--
614.04	--	--	--
614.37	--	--	--
614.7	--	--	--
615.03	--	--	--
615.36	--	--	--
615.69	--	--	--
616.02	--	--	--
616.35	--	--	--
616.68	--	--	--
617.01	--	--	--
617.34	--	--	--
617.67	--	--	--
618	--	--	--
618.33	--	--	--
618.66	--	--	--
618.99	--	--	--
619.32	--	--	--
619.65	--	--	--
619.98	--	--	--
620.31	--	--	--
620.64	--	--	--
620.97	--	--	--
621.3	--	--	--
621.63	--	--	--
621.96	--	--	--
622.29	--	--	--
622.61	--	--	--
622.94	--	--	--
623.27	--	--	--
623.6	--	--	--
623.93	--	--	--
624.26	--	--	--
624.59	--	--	--
624.92	--	--	--
625.25	--	--	--
625.57	--	--	--
625.9	--	--	--
626.23	--	--	--
626.56	--	--	--
626.89	--	--	--
627.22	--	--	--
627.55	--	--	--
627.87	--	--	--
628.2	--	--	--
628.53	--	--	--
628.86	--	--	--
629.19	--	--	--
629.51	--	--	--
629.84	--	--	--
630.17	--	--	--
630.5	--	--	--
630.83	--	--	--
631.15	--	--	--
631.48	--	--	--
631.81	--	--	--
632.14	--	--	--
632.47	--	--	--
632.79	--	--	--
633.12	--	--	--
633.45	--	--	--
633.78	--	--	--
634.1	--	--	--
634.43	--	--	--
634.76	--	--	--
635.09	--	--	--
635.41	--	--	--
635.74	--	--	--
636.07	--	--	--
636.4	--	--	--
636.72	--	--	--
637.05	--	--	--
637.38	--	--	--
637.7	--	--	--
638.03	--	--	--
638.36	--	--	--
638.68	--	--	--
639.01	--	--	--
639.34	--	--	--
639.66	--	--	--
639.99	--	--	--
640.32	--	--	--
640.64	--	--	--
640.97	--	--	--
641.3	--	--	--
641.62	--	--	--
641.95	--	--	--
642.28	--	--	--
642.6	--	--	--
642.93	--	--	--
643.26	--	--	--
643.58	--	--	--
643.91	--	--	--
644.23	--	--	--
644.56	--	--	--
644.89	--	--	--
645.21	--	--	--
645.54	--	--	--
645.86	--	--	--
646.19	--	--	--
646.52	--	--	--
646.84	--	--	--
647.17	--	--	--
647.49	--	--	--
647.82	--	--	--
648.14	--	--	--
648.47	--	--	--
648.8	--	--	--
649.12	--	--	--
649.45	--	--	--
649.77	--	--	--
650.1	--	--	--
650.42	--	--	--
650.75	--	--	--
651.07	--	--	--
651.4	--	--	--
651.72	--	--	--
652.05	--	--	--
652.37	--	--	--
652.7	--	--	--
653.02	--	--	--
653.35	--	--	--
653.67	--	--	--
654	--	--	--
654.32	--	--	--
654.65	--	--	--
654.97	--	--	--
655.3	--	--	--
655.62	--	--	--
655.94	--	--	--
656.27	--	--	--
656.59	--	--	--
656.92	--	--	--
657.24	--	--	--
657.57	--	--	--
657.89	--	--	--
658.21	--	--	--
658.54	--	--	--
658.86	--	--	--
659.19	--	--	--
659.51	--	--	--
659.84	--	--	--
660.16	--	--	--
660.48	--	--	--
660.81	--	--	--
661.13	--	--	--
661.45	--	--	--
661.78	--	--	--
662.1	--	--	--
662.43	--	--	--
662.75	--	--	--
663.07	--	--	--
663.4	--	--	--
663.72	--	--	--
664.04	--	--	--
664.37	--	--	--
664.69	--	--	--
665.01	--	--	--
665.34	--	--	--
665.66	--	--	--
665.98	--	--	--
666.3	--	--	--
666.63	--	--	--
666.95	--	--	--
667.27	--	--	--
667.6	--	--	--
667.92	--	--	--
668.24	--	--	--
668.56	--	--	--
668.89	--	--	--
669.21	--	--	--
669.53	--	--	--
669.86	--	--	--
670.18	--	--	--
670.5	--	--	--
670.82	--	--	--
671.15	--	--	--
671.47	--	--	--
671.79	--	--	--
672.11	--	--	--
672.43	--	--	--
672.76	--	--	--
673.08	--	--	--
673.4	--	--	--
673.72	--	--	--
674.04	--	--	--
674.37	--	--	--
674.69	--	--	--
675.01	--	--	--
675.33	--	--	--
675.65	--	--	--
675.98	--	--	--
676.3	--	--	--
676.62	--	--	--
676.94	--	--	--
677.26	--	--	--
677.58	--	--	--
677.9	--	--	--
678.23	--	--	--
678.55	--	--	--
678.87	--	--	--
679.19	--	--	--
679.51	--	--	--
679.83	--	--	--
680.15	--	--	--
680.47	--	--	--
680.8	--	--	--
681.12	--	--	--
681.44	--	--	--
681.76	--	--	--
682.08	--	--	--
682.4	--	--	--
682.72	--	--	--
683.04	--	--	--
683.36	--	--	--
683.68	--	--	--
684	--	--	--
684.32	--	--	--
684.64	--	--	--
684.96	--	--	--
685.29	--	--	--
685.61	--	--	--
685.93	--	--	--
686.25	--	--	--
686.57	--	--	--
686.89	--	--	--
687.21	--	--	--
687.53	--	--	--
687.85	--	--	--
688.17	--	--	--
688.49	--	--	--
688.81	--	--	--
689.13	--	--	--
689.45	--	--	--
689.77	--	--	--
690.09	--	--	--
690.41	--	--	--
690.72	--	--	--
691.04	--	--	--
691.36	--	--	--
691.68	--	--	--
692	--	--	--
692.32	--	--	--
692.64	--	--	--
692.96	--	--	--
693.28	--	--	--
693.6	--	--	--
693.92	--	--	--
694.24	--	--	--
694.56	--	--	--
694.88	--	--	--
695.19	--	--	--
695.51	--	--	--
695.83	--	--	--
696.15	--	--	--
696.47	--	--	--
696.79	--	--	--
697.11	--	--	--
697.43	--	--	--
697.74	--	--	--
698.06	--	--	--
698.38	--	--	--
698.7	--	--	--
699.02	--	--	--
699.34	--	--	--
699.66	--	--	--
699.97	--	--	--
700.29	--	--	--
700.61	--	--	--
700.93	--	--	--
701.25	--	--	--
701.56	--	--	--
701.88	--	--	--
702.2	--	--	--
702.52	--	--	--
702.84	--	--	--
703.15	--	--	--
703.47	--	--	--
703.79	--	--	--
704.11	--	--	--
704.43	--	--	--
704.74	--	--	--
705.06	--	--	--
705.38	--	--	--
705.7	--	--	--
706.01	--	--	--
706.33	--	--	--
706.65	--	--	--
706.97	--	--	--
707.28	--	--	--
707.6	--	--	--
707.92	--	--	--
708.23	--	--	--
708.55	--	--	--
708.87	--	--	--
709.18	--	--	--
709.5	--	--	--
709.82	--	--	--
710.14	--	--	--
710.45	--	--	--
710.77	--	--	--
711.09	--	--	--
711.4	--	--	--
711.72	--	--	--
712.04	--	--	--
712.35	--	--	--
712.67	--	--	--
712.99	--	--	--
713.3	--	--	--
713.62	--	--	--
713.93	--	--	--
714.25	--	--	--
714.57	--	--	--
714.88	--	--	--
715.2	--	--	--
715.51	--	--	--
715.83	--	--	--
716.15	--	--	--
716.46	--	--	--
716.78	--	--	--
717.09	--	--	--
717.41	--	--	--
717.73	--	--	--
718.04	--	--	--
718.36	--	--	--
718.67	--	--	--
718.99	--	--	--
719.3	--	--	--
719.62	--	--	--
719.93	--	--	--
720.25	--	--	--
720.57	--	--	--
720.88	--	--	--
721.2	--	--	--
721.51	--	--	--
721.83	--	--	--
722.14	--	--	--
722.46	--	--	--
722.77	--	--	--
723.09	--	--	--
723.4	--	--	--
723.72	--	--	--
724.03	--	--	--
724.35	--	--	--
724.66	--	--	--
724.98	--	--	--
725.29	--	--	--
725.6	--	--	--
725.92	--	--	--
726.23	--	--	--
726.55	--	--	--
726.86	--	--	--
727.18	--	--	--
727.49	--	--	--
727.81	--	--	--
728.12	--	--	--
728.43	--	--	--
728.75	--	--	--
729.06	--	--	--
729.38	--	--	--
729.69	--	--	--
730	--	--	--
730.32	--	--	--
730.63	--	--	--
730.95	--	--	--
731.26	--	--	--
731.57	--	--	--
731.89	--	--	--
732.2	--	--	--
732.51	--	--	--
732.83	--	--	--
733.14	--	--	--
733.45	--	--	--
733.77	--	--	--
734.08	--	--	--
734.39	--	--	--
734.71	--	--	--
735.02	--	--	--
735.33	--	--	--
735.65	--	--	--
735.96	--	--	--
736.27	--	--	--
736.59	--	--	--
736.9	--	--	--
737.21	--	--	--
737.53	--	--	--
737.84	--	--	--
738.15	--	--	--
738.46	--	--	--
738.78	--	--	--
739.09	--	--	--
739.4	--	--	--
739.71	--	--	--
740.03	--	--	--
740.34	--	--	--
740.65	--	--	--
740.96	--	--	--
741.28	--	--	--
741.59	--	--	--
741.9	--	--	--
742.21	--	--	--
742.53	--	--	--
742.84	--	--	--
743.15	--	--	--
743.46	--	--	--
743.77	--	--	--
744.08	--	--	--
744.4	--	--	--
744.71	--	--	--
745.02	--	--	--
745.33	--	--	--
745.64	--	--	--
745.96	--	--	--
746.27	--	--	--
746.58	--	--	--
746.89	--	--	--
747.2	--	--	--
747.51	--	--	--
747.82	--	--	--
748.14	--	--	--
748.45	--	--	--
748.76	--	--	--
749.07	--	--	--
749.38	--	--	--
749.69	--	--	--
750	--	--	--
750.31	--	--	--
750.62	--	--	--
750.93	--	--	--
751.25	--	--	--
751.56	--	--	--
751.87	--	--	--
752.18	--	--	--
752.49	--	--	--
752.8	--	--	--
753.11	--	--	--
753.42	--	--	--
753.73	--	--	--
754.04	--	--	--
754.35	--	--	--
754.66	--	--	--
754.97	--	--	--
755.28	--	--	--
755.59	--	--	--
755.9	--	--	--
756.21	--	--	--
756.52	--	--	--
756.83	--	--	--
757.14	--	--	--
757.45	--	--	--
757.76	--	--	--
758.07	--	--	--
758.38	--	--	--
758.69	--	--	--
759	--	--	--
759.31	--	--	--
759.62	--	--	--
759.93	--	--	--
760.24	--	--	--
760.55	--	--	--
760.86	--	--	--
761.17	--	--	--
761.48	--	--	--
761.79	--	--	--
762.1	--	--	--
762.4	--	--	--
762.71	--	--	--
763.02	--	--	--
763.33	--	--	--
763.64	--	--	--
763.95	--	--	--
764.26	--	--	--
764.57	--	--	--
764.88	--	--	--
765.19	--	--	--
765.49	--	--	--
765.8	--	--	--
766.11	--	--	--
766.42	--	--	--
766.73	--	--	--
767.04	--	--	--
767.35	--	--	--
767.65	--	--	--
767.96	--	--	--
768.27	--	--	--
768.58	--	--	--
768.89	--	--	--
769.19	--	--	--
769.5	--	--	--
769.81	--	--	--
770.12	--	--	--
770.43	--	--	--
770.74	--	--	--
771.04	--	--	--
771.35	--	--	--
771.66	--	--	--
771.97	--	--	--
772.27	--	--	--
772.58	--	--	--
772.89	--	--	--
773.2	--	--	--
773.5	--	--	--
773.81	--	--	--
774.12	--	--	--
774.43	--	--	--
774.73	--	--	--
775.04	--	--	--
775.35	--	--	--
775.66	--	--	--
775.96	--	--	--
776.27	--	--	--
776.58	--	--	--
776.88	--	--	--
777.19	--	--	--
777.5	--	--	--
777.8	--	--	--
778.11	--	--	--
778.42	--	--	--
778.72	--	--	--
779.03	--	--	--
779.34	--	--	--
779.64	--	--	--
779.95	--	--	--
780.26	--	--	--
780.56	--	--	--
780.87	--	--	--
781.18	--	--	--
781.48	--	--	--
781.79	--	--	--
782.1	--	--	--
782.4	--	--	--
782.71	--	--	--
783.01	--	--	--
783.32	--	--	--
783.63	--	--	--
783.93	--	--	--
784.24	--	--	--
784.54	--	--	--
784.85	--	--	--
785.15	--	--	--
785.46	--	--	--
785.77	--	--	--
786.07	--	--	--
786.38	--	--	--
786.68	--	--	--
786.99	--	--	--
787.29	--	--	--
787.6	--	--	--
787.9	--	--	--
788.21	--	--	--
788.51	--	--	--
788.82	--	--	--
789.13	--	--	--
789.43	--	--	--
789.74	--	--	--
790.04	--	--	--
790.35	--	--	--
790.65	--	--	--
790.96	--	--	--
791.26	--	--	--
791.56	--	--	--
791.87	--	--	--
792.17	--	--	--
792.48	--	--	--
792.78	--	--	--
793.09	--	--	--
793.39	--	--	--
793.7	--	--	--
794	--	--	--
794.31	--	--	--
794.61	--	--	--
794.91	--	--	--
795.22	--	--	--
795.52	--	--	--
795.83	--	--	--
796.13	--	--	--
796.43	--	--	--
796.74	--	--	--
797.04	--	--	--
797.35	--	--	--
797.65	--	--	--
797.95	--	--	--
798.26	--	--	--
798.56	--	--	--
798.86	--	--	--
799.17	--	--	--
799.47	--	--	--
799.78	--	--	--
800.08	--	--	--
800.38	--	--	--
800.69	--	--	--
800.99	--	--	--
801.29	--	--	--
801.6	--	--	--
801.9	--	--	--
802.2	--	--	--
802.5	--	--	--
802.81	--	--	--
803.11	--	--	--
803.41	--	--	--
803.72	--	--	--
804.02	--	--	--
804.32	--	--	--
804.63	--	--	--
804.93	--	--	--
805.23	--	--	--
805.53	--	--	--
805.84	--	--	--
806.14	--	--	--
806.44	--	--	--
806.74	--	--	--
807.05	--	--	--
807.35	--	--	--
807.65	--	--	--
807.95	--	--	--
808.25	--	--	--
808.56	--	--	--
808.86	--	--	--
809.16	--	--	--
809.46	--	--	--
809.76	--	--	--
810.07	--	--	--
810.37	--	--	--
810.67	--	--	--
810.97	--	--	--
811.27	--	--	--
811.58	--	--	--
811.88	--	--	--
812.18	--	--	--
812.48	--	--	--
812.78	--	--	--
813.08	--	--	--
813.38	--	--	--
813.69	--	--	--
813.99	--	--	--
814.29	--	--	--
814.59	--	--	--
814.89	--	--	--
815.19	--	--	--
815.49	--	--	--
815.79	--	--	--
816.1	--	--	--
816.4	--	--	--
816.7	--	--	--
817	--	--	--
817.3	--	--	--
817.6	--	--	--
817.9	--	--	--
818.2	--	--	--
818.5	--	--	--
818.8	--	--	--
819.1	--	--	--
819.4	--	--	--
819.7	--	--	--
820	--	--	--
820.3	--	--	--
820.6	--	--	--
820.9	--	--	--
821.2	--	--	--
821.5	--	--	--
821.8	--	--	--
822.1	--	--	--
822.4	--	--	--
822.7	--	--	--
823	--	--	--
823.3	--	--	--
823.6	--	--	--
823.9	--	--	--
824.2	--	--	--
824.5	--	--	--
824.8	--	--	--
825.1	--	--	--
825.4	--	--	--
825.7	--	--	--
826	--	--	--
826.3	--	--	--
826.6	--	--	--
826.9	--	--	--
827.2	--	--	--
827.5	--	--	--
827.8	--	--	--
828.1	--	--	--
828.39	--	--	--
828.69	--	--	--
828.99	--	--	--
829.29	--	--	--
829.59	--	--	--
829.89	--	--	--
830.19	--	--	--
830.49	--	--	--
830.79	--	--	--
831.08	--	--	--
831.38	--	--	--
831.68	--	--	--
831.98	--	--	--
832.28	--	--	--
832.58	--	--	--
832.87	--	--	--
833.17	--	--	--
833.47	--	--	--
833.77	--	--	--
834.07	--	--	--
834.37	--	--	--
834.66	--	--	--
834.96	--	--	--
835.26	--	--	--
835.56	--	--	--
835.86	--	--	--
836.15	--	--	--
836.45	--	--	--
836.75	--	--	--
837.05	--	--	--
837.34	--	--	--
837.64	--	--	--
837.94	--	--	--
838.24	--	--	--
838.53	--	--	--
838.83	--	--	--
839.13	--	--	--
839.43	--	--	--
839.72	--	--	--
840.02	--	--	--
840.32	--	--	--
840.62	--	--	--
840.91	--	--	--
841.21	--	--	--
841.51	--	--	--
841.8	--	--	--
842.1	--	--	--
842.4	--	--	--
842.69	--	--	--
842.99	--	--	--
843.29	--	--	--
843.58	--	--	--
843.88	--	--	--
844.18	--	--	--
844.47	--	--	--
844.77	--	--	--
845.07	--	--	--
845.36	--	--	--
845.66	--	--	--
845.96	--	--	--
846.25	--	--	--
846.55	--	--	--
846.84	--	--	--
847.14	--	--	--
847.44	--	--	--
847.73	--	--	--
848.03	--	--	--
848.32	--	--	--
848.62	--	--	--
848.92	--	--	--
849.21	--	--	--
849.51	--	--	--
849.8	--	--	--
850.1	--	--	--
850.39	--	--	--
850.69	--	--	--
850.98	--	--	--
851.28	--	--	--
851.58	--	--	--
851.87	--	--	--
852.17	--	--	--
852.46	--	--	--
852.76	--	--	--
853.05	--	--	--
853.35	--	--	--
853.64	--	--	--
853.94	--	--	--
854.23	--	--	--
854.53	--	--	--
854.82	--	--	--
855.12	--	--	--
855.41	--	--	--
855.71	--	--	--
856	--	--	--
856.29	--	--	--
856.59	--	--	--
856.88	--	--	--
857.18	--	--	--
857.47	--	--	--
857.77	--	--	--
858.06	--	--	--
858.36	--	--	--
858.65	--	--	--
858.94	--	--	--
859.24	--	--	--
859.53	--	--	--
859.83	--	--	--
860.12	--	--	--
860.41	--	--	--
860.71	--	--	--
861	--	--	--
861.3	--	--	--
861.59	--	--	--
861.88	--	--	--
862.18	--	--	--
862.47	--	--	--
[truncated: 49 more rows]
