# Supplementary material for: Role of hydrogen bond alternation and charge transfer states in photoactivation of the Orange Carotenoid Protein
Source: Commun Biol. 2021 May 10;4:539. doi: 10.1038/s42003-021-02022-3 (PMC8110590; doi:10.1038/s42003-021-02022-3)
Supplement: Supplementary file 4 — Supplementary Data 2 [file 42003_2021_2022_MOESM4_ESM.xlsx]

## Sheet: A
Time	c2, dihedral angle (°)		Time	c2, dihedral angle (°)
ps	OUT		ps	IN
0	-83.084		0	88.507
10	-105.946		10	92.459
20	-97.555		20	94.711
30	-100.124		30	88.874
40	-94.171		40	93.932
50	-83.761		50	90.177
60	-97.071		60	93.428
70	-97.099		70	85.028
80	-87.373		80	94.741
90	-92.043		90	89.798
100	-87.341		100	104.031
110	-97.289		110	95.537
120	-75.701		120	87.065
130	-85.476		130	100.304
140	-96.998		140	97.85
150	-98.901		150	92.15
160	-88.495		160	87.919
170	-95.596		170	88.838
180	-86.672		180	101.532
190	-101.971		190	94.193
200	-88.03		200	80.148
210	-89.984		210	71.033
220	-88.62		220	97.971
230	-106.165		230	99.533
240	-94.791		240	91.683
250	-99.966		250	88.051
260	-81.168		260	86.707
270	-94.341		270	91.797
280	-94.845		280	71.825
290	-85.993		290	84.622
300	-91.116		300	99.651
310	-89.149		310	101.647
320	-104.913		320	108.271
330	-87.824		330	99.939
340	-95.173		340	80.836
350	-105.578		350	82.373
360	-104.623		360	102.117
370	-86.278		370	98.778
380	-85.846		380	84.004
390	-92.772		390	89.359
400	-97.557		400	87.354
410	-103.165		410	109.685
420	-84.497		420	94.836
430	-94.219		430	94.091
440	-91.739		440	95.746
450	-101.439		450	84.79
460	-93.835		460	97.145
470	-77.958		470	83.102
480	-80.337		480	89.248
490	-82.181		490	83.336
500	-99.498		500	85.422
510	-103.057		510	86.717
520	-97.514		520	87.511
530	-105.939		530	95.521
540	-98.935		540	92.606
550	-82.421		550	94.387
560	-103.073		560	89.41
570	-80.712		570	97.517
580	-96.245		580	76.369
590	-106.433		590	96.983
600	-97.869		600	83.904
610	-88.816		610	88.423
620	-77.002		620	83.171
630	-100.47		630	90.539
640	-98.284		640	107.006
650	-99.765		650	82.337
660	-86.229		660	96.423
670	-92.474		670	96.356
680	-88.611		680	95.415
690	-97.936		690	85.088
700	-95.257		700	90.091
710	-99.494		710	82.806
720	-89.74		720	74.397
730	-88.678		730	79.29
740	-86.683		740	92.083
750	-105.749		750	97.718
760	-91.242		760	103.629
770	-104.549		770	93.066
780	-91.763		780	90.323
790	-88.912		790	84.8
800	-85.019		800	105.158
810	-91.504		810	102.7
820	-102.284		820	89.329
830	-88.218		830	96.31
840	-98.024		840	92.243
850	-98.956		850	90.779
860	-93.394		860	92.511
870	-98.012		870	77.088
880	-114.653		880	92.698
890	-96.2		890	87.028
900	-88.101		900	83.928
910	-89.363		910	84.429
920	-97.739		920	78.543
930	-92.098		930	74.993
940	-100.289		940	76.254
950	-85.437		950	99.243
960	-100.752		960	86.473
970	-109.757		970	99.596
980	-109.369		980	78.623
990	-85.592		990	103.724
1000	-92.542		1000	88.268
1010	-94.738		1010	71.686
1020	-91.251		1020	89.562
1030	-96.349		1030	92.201
1040	-91.15		1040	77.319
1050	-101.565		1050	88.702
1060	-91.993		1060	92.24
1070	-89.946		1070	80.828
1080	-110.519		1080	86.444
1090	-101.479		1090	83.672
1100	-93.836		1100	88.13
1110	-94.212		1110	97.999
1120	-95.492		1120	71.456
1130	-86.642		1130	98.177
1140	-105.965		1140	84.823
1150	-85.558		1150	89.252
1160	-101.127		1160	89.175
1170	-92.257		1170	97.361
1180	-104.287		1180	84.407
1190	-96.54		1190	102.51
1200	-82.787		1200	81.587
1210	-96.714		1210	105.881
1220	-88.705		1220	103.61
1230	-98.016		1230	82.418
1240	-88.559		1240	77.802
1250	-97.473		1250	96.294
1260	-89.609		1260	85.62
1270	-78.381		1270	83.876
1280	-89.18		1280	88.077
1290	-82.431		1290	79.016
1300	-92.998		1300	87.283
1310	-85.488		1310	88.617
1320	-100.82		1320	101.364
1330	-88.744		1330	95.086
1340	-93.652		1340	93.102
1350	-92.083		1350	97.135
1360	-91.06		1360	95.124
1370	-86.152		1370	97.593
1380	-99.709		1380	88.378
1390	-88.142		1390	80.391
1400	-91.591		1400	87.993
1410	-90.109		1410	94.068
1420	-93.27		1420	94.911
1430	-80.974		1430	94.034
1440	-84.525		1440	87.356
1450	-89.594		1450	89.12
1460	-93.529		1460	106.959
1470	-94.099		1470	107.212
1480	-90.91		1480	97.303
1490	-93.85		1490	93.89
1500	-107.181		1500	91.181
1510	-96.767		1510	92.992
1520	-90.584		1520	102.483
1530	-92.316		1530	105.156
1540	-89.561		1540	93.921
1550	-85.808		1550	91.731
1560	-85.494		1560	88.902
1570	-100.002		1570	115.339
1580	-71.311		1580	87.42
1590	-95.805		1590	96.083
1600	-92.087		1600	77.37
1610	-93.922		1610	90.927
1620	-96.686		1620	81.648
1630	-84.46		1630	93.332
1640	-100.529		1640	82.538
1650	-80.328		1650	71.049
1660	-90.6		1660	84.394
1670	-83.432		1670	91.958
1680	-90.245		1680	107.196
1690	-81.091		1690	79.098
1700	-91.62		1700	84.152
1710	-86.903		1710	101.33
1720	-92.027		1720	78.223
1730	-90.118		1730	95.349
1740	-88.981		1740	97.507
1750	-94.892		1750	88.647
1760	-91.83		1760	91.762
1770	-88.26		1770	103.848
1780	-94.426		1780	94.994
1790	-96.099		1790	94.163
1800	-93.565		1800	94.257
1810	-96.806		1810	107.717
1820	-109.711		1820	118.307
1830	-85.595		1830	109.509
1840	-99.874		1840	92.301
1850	-95.155		1850	95.446
1860	-103.311		1860	90.157
1870	-89.487		1870	84.796
1880	-106.88		1880	98.732
1890	-106.924		1890	112.705
1900	-93.295		1900	89.775
1910	-91.934		1910	96.426
1920	-86.662		1920	86.542
1930	-83.688		1930	97.751
1940	-92.052		1940	91.52
1950	-88.974		1950	88.913
1960	-103.627		1960	96.792
1970	-103.271		1970	100.966
1980	-93.747		1980	79.709
1990	-100.372		1990	95.407
2000	-93.043		2000	97.123
2010	-97.142		2010	95.189
2020	-89.099		2020	91.299
2030	-85.633		2030	96.855
2040	-93.316		2040	87.403
2050	-98.308		2050	99.942
2060	-97.379		2060	88.9
2070	-90.462		2070	81.951
2080	-92.395		2080	109.902
2090	-88.219		2090	98.519
2100	-108.197		2100	102.987
2110	-90.852		2110	114.2
2120	-87.662		2120	83.949
2130	-87.75		2130	99.231
2140	-85.772		2140	95.283
2150	-98.825		2150	105.792
2160	-78.333		2160	100.958
2170	-88.03		2170	98.577
2180	-97.92		2180	76.485
2190	-88.878		2190	96.679
2200	-100.082		2200	86.666
2210	-92.867		2210	87.157
2220	-98.012		2220	95.134
2230	-84.133		2230	78.542
2240	-93.479		2240	83.311
2250	-79.911		2250	102.191
2260	-102.095		2260	107.591
2270	-98.066		2270	92.723
2280	-96.244		2280	95.932
2290	-98.667		2290	87.237
2300	-97.46		2300	79.24
2310	-96.684		2310	86.517
2320	-90.559		2320	91.736
2330	-95.574		2330	92.403
2340	-100.844		2340	101.142
2350	-110.118		2350	86.575
2360	-99.811		2360	81.645
2370	-94.865		2370	98.864
2380	-93.832		2380	90.169
2390	-108.396		2390	82.362
2400	-84.623		2400	101.994
2410	-89.416		2410	84.631
2420	-93.835		2420	88.415
2430	-93.643		2430	84.95
2440	-100.119		2440	73.238
2450	-96.716		2450	102.905
2460	-98.311		2460	95.921
2470	-97.898		2470	94.838
2480	-90.275		2480	87.319
2490	-95.686		2490	98.448
2500	-86.204		2500	80.862
2510	-83.391		2510	87.532
2520	-102.717		2520	100.309
2530	-107.636		2530	89.872
2540	-112.53		2540	90.266
2550	-79.287		2550	96.143
2560	-100.906		2560	98.859
2570	-91.354		2570	95.048
2580	-85.198		2580	79.595
2590	-86.164		2590	88.779
2600	-80.912		2600	93.142
2610	-99.16		2610	103.657
2620	-96.988		2620	80.805
2630	-78.022		2630	96.526
2640	-99.607		2640	91.473
2650	-91.725		2650	95.424
2660	-85.767		2660	96.403
2670	-101.625		2670	90.021
2680	-83.861		2680	98.483
2690	-92.767		2690	108.572
2700	-112.859		2700	97.447
2710	-87.771		2710	76.804
2720	-102.283		2720	99.327
2730	-93.796		2730	101.304
2740	-96.746		2740	98.469
2750	-91.653		2750	109.304
2760	-96.804		2760	84.095
2770	-101.187		2770	83.916
2780	-87.414		2780	84.995
2790	-88.119		2790	91.718
2800	-69.975		2800	95.656
2810	-85.495		2810	88.221
2820	-99.874		2820	95
2830	-87.337		2830	68.762
2840	-98.447		2840	80.576
2850	-94.6		2850	89.161
2860	-91.479		2860	89.051
2870	-87.633		2870	88.069
2880	-89.035		2880	97.925
2890	-110.15		2890	89.154
2900	-85.8		2900	86.562
2910	-93.918		2910	91.945
2920	-85.112		2920	82.604
2930	-98.676		2930	96.982
2940	-86.507		2940	88.412
2950	-99.6		2950	95.137
2960	-90.131		2960	94.783
2970	-88.282		2970	98.624
2980	-89.775		2980	89.983
2990	-86.353		2990	85.928
3000	-98.028		3000	92.235
3010	-92.373		3010	107.508
3020	-87.495		3020	75.142
3030	-80.396		3030	90.619
3040	-95.902		3040	105.185
3050	-84.691		3050	103.412
3060	-89.084		3060	89.618
3070	-105.392		3070	94.506
3080	-81.55		3080	86.81
3090	-88.113		3090	83.676
3100	-104.165		3100	89.552
3110	-95.717		3110	105.419
3120	-95.311		3120	86.17
3130	-84.703		3130	99.551
3140	-78.879		3140	94.41
3150	-97.067		3150	105.17
3160	-85.899		3160	86.474
3170	-87.069		3170	79.526
3180	-90.193		3180	99.856
3190	-95.58		3190	98.023
3200	-79.75		3200	86.247
3210	-84.696		3210	117.662
3220	-87.944		3220	88.132
3230	-87.158		3230	99.143
3240	-93.361		3240	103.986
3250	-103.45		3250	83.855
3260	-96.36		3260	92.52
3270	-100.628		3270	88.841
3280	-96.342		3280	90.434
3290	-84.981		3290	78.636
3300	-94.128		3300	96.649
3310	-83.954		3310	90.74
3320	-105.366		3320	87.109
3330	-90.666		3330	75.809
3340	-85.545		3340	85.042
3350	-88.846		3350	69.581
3360	-81.256		3360	85.042
3370	-97.414		3370	95.916
3380	-94.151		3380	100.985
3390	-93.229		3390	88.254
3400	-89.887		3400	90.727
3410	-89.001		3410	99.842
3420	-98.11		3420	100.202
3430	-100.958		3430	95.368
3440	-95.196		3440	100.643
3450	-94.511		3450	82.436
3460	-99.176		3460	84.341
3470	-84.693		3470	91.609
3480	-95.711		3480	81.272
3490	-88.957		3490	90.603
3500	-85.861		3500	100.582
3510	-76.626		3510	87.053
3520	-89.402		3520	95.685
3530	-101.429		3530	85.277
3540	-87.739		3540	73.266
3550	-93.227		3550	91.312
3560	-107.992		3560	85.86
3570	-99.691		3570	90.57
3580	-85.087		3580	91.003
3590	-95.755		3590	97.989
3600	-85.333		3600	87.389
3610	-87.309		3610	83.065
3620	-89.215		3620	82.865
3630	-93.247		3630	77.165
3640	-92.305		3640	76.557
3650	-103.242		3650	99.174
3660	-81.941		3660	84.18
3670	-99.747		3670	67.991
3680	-99.91		3680	81.404
3690	-108.341		3690	87.257
3700	-104.402		3700	87.455
3710	-94.393		3710	94.37
3720	-100.291		3720	98.708
3730	-95.726		3730	83.898
3740	-91.6		3740	95.551
3750	-92.094		3750	81.677
3760	-105.892		3760	97.136
3770	-87.607		3770	105.419
3780	-115.126		3780	103.653
3790	-86.75		3790	87.731
3800	-89.247		3800	106.432
3810	-101.135		3810	99.783
3820	-80.957		3820	90.865
3830	-98.326		3830	77.808
3840	-96.772		3840	95.725
3850	-90.015		3850	105.111
3860	-101.343		3860	91.21
3870	-98.133		3870	89.928
3880	-97.589		3880	101.857
3890	-96.293		3890	75.907
3900	-86.707		3900	92.279
3910	-93.016		3910	101.67
3920	-99.745		3920	91.561
3930	-99.464		3930	81.119
3940	-83.536		3940	81.802
3950	-89.089		3950	104.914
3960	-82.601		3960	123.92
3970	-89.485		3970	88.93
3980	-92.723		3980	90.603
3990	-112.125		3990	89.016
4000	-91.388		4000	103.242
4010	-101.603		4010	98.746
4020	-82.008		4020	92.475
4030	-103.57		4030	113.786
4040	-95.006		4040	109.445
4050	-101.472		4050	98.215
4060	-95.296		4060	85.807
4070	-91.327		4070	88.018
4080	-95.549		4080	103.364
4090	-101.104		4090	86.587
4100	-97.42		4100	90.666
4110	-100.478		4110	87.283
4120	-104.288		4120	83.115
4130	-101.1		4130	103.811
4140	-89.076		4140	87.424
4150	-79.459		4150	81.359
4160	-91.844		4160	98.626
4170	-104.489		4170	100.52
4180	-96.164		4180	95.923
4190	-92.437		4190	94.657
4200	-86.973		4200	78.835
4210	-96.157		4210	93.807
4220	-88.169		4220	86.611
4230	-100.081		4230	90.484
4240	-82.924		4240	94.706
4250	-96.004		4250	107.626
4260	-74.45		4260	97.773
4270	-88.088		4270	102.64
4280	-95.452		4280	91.603
4290	-86.911		4290	91.021
4300	-91.925		4300	82.845
4310	-105.92		4310	86.366
4320	-100.799		4320	97.03
4330	-87.378		4330	102.539
4340	-75.592		4340	104.513
4350	-92.639		4350	90.394
4360	-88.496		4360	106.534
4370	-100.366		4370	96.924
4380	-79.662		4380	78.96
4390	-92.502		4390	111.436
4400	-100.323		4400	95.584
4410	-101.229		4410	100.127
4420	-99.104		4420	96.189
4430	-91.286		4430	84.596
4440	-107.046		4440	69.889
4450	-89.565		4450	86.151
4460	-116.81		4460	99.577
4470	-97.867		4470	106.609
4480	-79.472		4480	91.97
4490	-94.745		4490	88.83
4500	-91.995		4500	93.588
4510	-87.885		4510	82.564
4520	-88.669		4520	97.489
4530	-96.655		4530	88.561
4540	-100.188		4540	98.327
4550	-98.768		4550	99.633
4560	-94.83		4560	89.049
4570	-90.032		4570	83.89
4580	-83.89		4580	87.747
4590	-107.303		4590	89.523
4600	-94.023		4600	102.251
4610	-94.104		4610	92.365
4620	-86.214		4620	83.389
4630	-101.082		4630	85.041
4640	-110.153		4640	86.448
4650	-97.301		4650	83.927
4660	-102.323		4660	98.385
4670	-94.855		4670	96.047
4680	-88.29		4680	99.932
4690	-96.749		4690	87.576
4700	-90.029		4700	92.171
4710	-74.878		4710	86.091
4720	-89.386		4720	99.405
4730	-87.136		4730	83.909
4740	-105.789		4740	100.2
4750	-97.587		4750	88.445
4760	-98.306		4760	87.906
4770	-88.755		4770	93.037
4780	-93.642		4780	84.5
4790	-102.069		4790	108.258
4800	-90.829		4800	75.224
4810	-98.602		4810	80.362
4820	-98.843		4820	103.277
4830	-106.111		4830	89.362
4840	-79.428		4840	87.2
4850	-90.492		4850	102.538
4860	-87.053		4860	81.293
4870	-82.102		4870	75.363
4880	-86.851		4880	85.851
4890	-90.958		4890	91.2
4900	-100.05		4900	95.505
4910	-89.595		4910	98.398
4920	-89.123		4920	97.357
4930	-76.197		4930	97.923
4940	-97.706		4940	72.055
4950	-111.962		4950	102.06
4960	-88.941		4960	78.696
4970	-107.67		4970	90.185
4980	-100.049		4980	86.468
4990	-85.021		4990	82.718
5000	-86.034		5000	79.004
5010	-91.735		5010	94.284
5020	-86.648		5020	88.4
5030	-101.33		5030	89.604
5040	-96.354		5040	93.031
5050	-89.009		5050	88.244
5060	-83.943		5060	92.197
5070	-93.806		5070	92.664
5080	-93.398		5080	100.873
5090	-96.534		5090	83.86
5100	-103.467		5100	83.517
5110	-97.942		5110	89.598
5120	-80.066		5120	94.416
5130	-94.03		5130	92.05
5140	-88.056		5140	93.3
5150	-87.92		5150	89.848
5160	-91.29		5160	93.794
5170	-82.355		5170	88.479
5180	-90.546		5180	102.73
5190	-90.068		5190	81.357
5200	-97.22		5200	91.872
5210	-88.871		5210	96.416
5220	-79.455		5220	80.67
5230	-92.681		5230	96.645
5240	-89.768		5240	77.365
5250	-90.638		5250	92.568
5260	-94.598		5260	89.442
5270	-83.042		5270	95.102
5280	-90.695		5280	88.641
5290	-89.123		5290	99.551
5300	-83.036		5300	85.798
5310	-91.84		5310	92.254
5320	-101.406		5320	81.666
5330	-97.179		5330	74.509
5340	-85.892		5340	91.401
5350	-98.983		5350	90.649
5360	-101.741		5360	90.121
5370	-92.122		5370	86.322
5380	-91.122		5380	82.708
5390	-105.628		5390	110.225
5400	-101.913		5400	96.831
5410	-91.624		5410	97.971
5420	-84.886		5420	82.889
5430	-94.187		5430	97.013
5440	-82.372		5440	83.397
5450	-84.385		5450	87.849
5460	-82.56		5460	94.149
5470	-74.169		5470	78.997
5480	-86.413		5480	83.476
5490	-79.032		5490	80.355
5500	-87.191		5500	97.635
5510	-89.978		5510	88.256
5520	-92.185		5520	84.831
5530	-117.179		5530	88.7
5540	-94.764		5540	84.564
5550	-90.064		5550	87.9
5560	-89.719		5560	91.3
5570	-90.198		5570	86.068
5580	-89.999		5580	101.359
5590	-96.28		5590	98.674
5600	-91.441		5600	106.229
5610	-110.465		5610	93.255
5620	-90.56		5620	86.945
5630	-98.793		5630	107.209
5640	-89.993		5640	100.668
5650	-91.259		5650	90.82
5660	-82.681		5660	95.341
5670	-92.4		5670	89.982
5680	-99.175		5680	93.319
5690	-101.134		5690	101.26
5700	-90.23		5700	101.451
5710	-84.989		5710	90.109
5720	-96.044		5720	95.114
5730	-85.433		5730	90.182
5740	-81.885		5740	92.138
5750	-97.061		5750	105.298
5760	-80.989		5760	78.635
5770	-92.014		5770	88.046
5780	-93.702		5780	77.492
5790	-91.921		5790	78.71
5800	-96.884		5800	91.223
5810	-97.599		5810	79.066
5820	-100.858		5820	95.648
5830	-94.004		5830	88.88
5840	-92.548		5840	86.436
5850	-88.353		5850	89.547
5860	-79.222		5860	91.228
5870	-73.053		5870	75.751
5880	-90.726		5880	92.543
5890	-90.574		5890	95.468
5900	-95.242		5900	93.118
5910	-97.383		5910	90.392
5920	-77.685		5920	91.797
5930	-101.745		5930	91.57
5940	-97.53		5940	90.915
5950	-95.22		5950	94.478
5960	-91.055		5960	98.292
5970	-84.513		5970	83.534
5980	-86.451		5980	77.652
5990	-107.757		5990	93.289
6000	-72.21		6000	112.497
6010	-84.871		6010	86.624
6020	-100.064		6020	96.947
6030	-100.553		6030	94.587
6040	-86.446		6040	93.677
6050	-82.875		6050	96.726
6060	-98.777		6060	92.546
6070	-65.166		6070	106.962
6080	-89.077		6080	99.583
6090	-92.441		6090	84.902
6100	-102.788		6100	97.522
6110	-99.962		6110	109.03
6120	-96.975		6120	93.604
6130	-94.65		6130	93.225
6140	-92.182		6140	94.891
6150	-77.192		6150	86.964
6160	-73.636		6160	105.77
6170	-86.613		6170	93.845
6180	-96.024		6180	88.352
6190	-88.833		6190	70.733
6200	-93.898		6200	87.681
6210	-95.338		6210	95.204
6220	-84.108		6220	95.716
6230	-95.732		6230	96.712
6240	-83.967		6240	89.207
6250	-107.046		6250	102.435
6260	-90.712		6260	96.493
6270	-111.358		6270	99.103
6280	-91.598		6280	84.554
6290	-89.204		6290	103.242
6300	-92.141		6300	88.37
6310	-104.731		6310	92.317
6320	-98.445		6320	105.056
6330	-98.197		6330	86.405
6340	-95.511		6340	90.759
6350	-93.01		6350	105.135
6360	-88.71		6360	101.267
6370	-85.867		6370	94.084
6380	-82.623		6380	94.956
6390	-88.954		6390	96.448
6400	-88.166		6400	101.073
6410	-90.607		6410	103.031
6420	-95.759		6420	82.733
6430	-78.415		6430	85.4
6440	-99.25		6440	105.441
6450	-93.256		6450	92.954
6460	-81.973		6460	92.153
6470	-84.3		6470	94.965
6480	-82.608		6480	89.662
6490	-89.388		6490	90.792
6500	-96.395		6500	97.037
6510	-81.899		6510	100.532
6520	-90.487		6520	93.465
6530	-84.181		6530	85.35
6540	-97.945		6540	102.262
6550	-91.469		6550	101.65
6560	-86.106		6560	89.959
6570	-85.415		6570	91.515
6580	-96.695		6580	90.475
6590	-96.321		6590	86.017
6600	-87.406		6600	82.537
6610	-93.308		6610	89.835
6620	-88.615		6620	85.486
6630	-88.927		6630	79.441
6640	-83.527		6640	85.605
6650	-80.298		6650	106.457
6660	-79.442		6660	100.704
6670	-92.035		6670	102.408
6680	-91.871		6680	102.768
6690	-95.495		6690	77.2
6700	-87.384		6700	95.004
6710	-101.808		6710	104.032
6720	-93.1		6720	92.803
6730	-93.559		6730	85.985
6740	-81.689		6740	105.107
6750	-96.422		6750	95.155
6760	-86.02		6760	94.721
6770	-83.59		6770	87.451
6780	-86.525		6780	103.947
6790	-105.822		6790	89.386
6800	-93.83		6800	96.9
6810	-86.976		6810	92.481
6820	-106.36		6820	94.912
6830	-89.105		6830	84.289
6840	-97.671		6840	80.053
6850	-89.814		6850	80.035
6860	-99.218		6860	86.553
6870	-93.618		6870	89.64
6880	-87.249		6880	89.502
6890	-100.629		6890	85.351
6900	-93.452		6900	100.22
6910	-103.241		6910	81.129
6920	-86.298		6920	88.067
6930	-102.798		6930	111.96
6940	-93.447		6940	86.09
6950	-89.78		6950	95.508
6960	-93.465		6960	98.705
6970	-86.766		6970	84.446
6980	-93.252		6980	91.299
6990	-89.764		6990	83.378
7000	-89.317		7000	88.467
7010	-83.08		7010	81.764
7020	-97.31		7020	89.254
7030	-97.104		7030	89.049
7040	-99.744		7040	88.688
7050	-88.51		7050	92.944
7060	-100.883		7060	88.339
7070	-88.477		7070	82.542
7080	-98.968		7080	89.013
7090	-82.428		7090	93.837
7100	-99.913		7100	94.524
7110	-82.7		7110	94.839
7120	-99.741		7120	92.614
7130	-80.947		7130	78.062
7140	-98.465		7140	93.582
7150	-97.357		7150	95.884
7160	-93.237		7160	85.097
7170	-95.425		7170	85.654
7180	-94.71		7180	92.099
7190	-100.81		7190	96.194
7200	-96.884		7200	89.732
7210	-92.859		7210	85.767
7220	-93.483		7220	98.61
7230	-105.73		7230	92.188
7240	-87.591		7240	98.245
7250	-99.857		7250	82.036
7260	-92.201		7260	95.619
7270	-95.493		7270	72.332
7280	-111.048		7280	85.025
7290	-90.89		7290	93.961
7300	-93.226		7300	97.892
7310	-109.7		7310	81.067
7320	-96.24		7320	83.248
7330	-101.202		7330	91.701
7340	-96.346		7340	80.157
7350	-98.733		7350	95.188
7360	-87.447		7360	103.693
7370	-115.616		7370	86.51
7380	-93.848		7380	102.989
7390	-97.822		7390	98.65
7400	-99.138		7400	100.692
7410	-97.734		7410	92.369
7420	-91.756		7420	90.042
7430	-98.048		7430	94.953
7440	-91.98		7440	109.616
7450	-90.012		7450	102.597
7460	-90.658		7460	96.451
7470	-94.576		7470	95.056
7480	-83.326		7480	86.517
7490	-102.095		7490	86.754
7500	-90.821		7500	81.966
7510	-99.687		7510	74.197
7520	-99.157		7520	90.136
7530	-92.837		7530	100.943
7540	-93.941		7540	97.177
7550	-91.427		7550	84.628
7560	-115.813		7560	88.772
7570	-92.349		7570	97.977
7580	-113.14		7580	92.3
7590	-88.836		7590	90.081
7600	-115.299		7600	90.638
7610	-92.139		7610	115.598
7620	-93.663		7620	104.212
7630	-96.634		7630	98.171
7640	-95.299		7640	86.255
7650	-86.547		7650	114.84
7660	-75.66		7660	98.454
7670	-100.955		7670	91.704
7680	-73.579		7680	100.615
7690	-92.958		7690	92.483
7700	-92.193		7700	92.518
7710	-99.418		7710	96.342
7720	-85.511		7720	100.55
7730	-84.626		7730	122.85
7740	-101.45		7740	96.109
7750	-90.188		7750	92.179
7760	-92.908		7760	96.268
7770	-91.531		7770	87.801
7780	-93.449		7780	78.715
7790	-78.794		7790	102.388
7800	-95.694		7800	94.616
7810	-87.535		7810	92.636
7820	-98.543		7820	87.443
7830	-87.839		7830	99.038
7840	-91.768		7840	90.595
7850	-92.464		7850	82.164
7860	-90.946		7860	97.582
7870	-87.127		7870	88.762
7880	-81.232		7880	95.904
7890	-95.707		7890	83.403
7900	-90.357		7900	91.051
7910	-78.809		7910	84.218
7920	-91.038		7920	90.052
7930	-99.39		7930	87.757
7940	-100.6		7940	99.822
7950	-93.715		7950	94.951
7960	-97.669		7960	98.77
7970	-82.371		7970	86.44
7980	-82.397		7980	88.677
7990	-96.601		7990	85.983
8000	-108.902		8000	103.12
8010	-93.447		8010	89.459
8020	-79.309		8020	89.41
8030	-91.491		8030	84.532
8040	-90.411		8040	89.347
8050	-85.027		8050	89.013
8060	-76.933		8060	96.524
8070	-84.346		8070	96.591
8080	-89.733		8080	101.726
8090	-95.452		8090	103.606
8100	-92.069		8100	97.201
8110	-87.98		8110	98.209
8120	-87.497		8120	97.011
8130	-90.621		8130	74.449
8140	-97.732		8140	86.247
8150	-77.812		8150	83.583
8160	-81.614		8160	95.232
8170	-79.326		8170	96.393
8180	-91.939		8180	94.147
8190	-96.371		8190	106.468
8200	-104.328		8200	94.318
8210	-102.758		8210	99.473
8220	-94.939		8220	80.47
8230	-97.921		8230	102.939
8240	-95.379		8240	102.161
8250	-93.237		8250	101.371
8260	-91.752		8260	88.639
8270	-96.535		8270	82.278
8280	-87.386		8280	87.428
8290	-89.792		8290	90.733
8300	-91.399		8300	90.427
8310	-83.115		8310	89.262
8320	-109.679		8320	91.212
8330	-100.03		8330	76.719
8340	-92.631		8340	90.606
8350	-78.913		8350	93.575
8360	-97.423		8360	94.995
8370	-98.513		8370	87.681
8380	-95.821		8380	80.206
8390	-87.424		8390	96.862
8400	-104.558		8400	88.099
8410	-101.542		8410	83.231
8420	-105.851		8420	91.276
8430	-90.587		8430	103.338
8440	-90.381		8440	83.116
8450	-87.546		8450	96.064
8460	-94.422		8460	78.092
8470	-83.709		8470	85.958
8480	-96.733		8480	86.21
8490	-87.94		8490	91.996
8500	-85.97		8500	101.033
8510	-79.249		8510	87.561
8520	-87.347		8520	100.243
8530	-95.199		8530	101.258
8540	-96.43		8540	85.33
8550	-88.055		8550	104.857
8560	-84.072		8560	99.24
8570	-79.41		8570	89.547
8580	-97.277		8580	109.143
8590	-100.628		8590	87.942
8600	-93.225		8600	101.88
8610	-87.988		8610	93.225
8620	-85.304		8620	99.726
8630	-88.393		8630	106.899
8640	-97.247		8640	97.709
8650	-94.866		8650	94.81
8660	-79.822		8660	93.82
8670	-99.425		8670	98.098
8680	-94.26		8680	89.997
8690	-82.07		8690	89.511
8700	-82.939		8700	104.172
8710	-90.827		8710	96.796
8720	-85.349		8720	89.158
8730	-82.512		8730	88.082
8740	-84.891		8740	83.767
8750	-82.828		8750	89.774
8760	-87.528		8760	74.806
8770	-91.441		8770	98.463
8780	-85.401		8780	84.248
8790	-82.496		8790	98.401
8800	-100.352		8800	77.246
8810	-93.524		8810	90.986
8820	-101.893		8820	111.999
8830	-95.296		8830	93.909
8840	-86.506		8840	113.005
8850	-96.115		8850	92.676
8860	-88.197		8860	85.754
8870	-96.961		8870	100.948
8880	-90.232		8880	90.73
8890	-77.477		8890	86.178
8900	-97.119		8900	105.909
8910	-82.463		8910	99.21
8920	-93.489		8920	79.908
8930	-88.521		8930	85.912
8940	-101.137		8940	94.841
8950	-109.155		8950	109.665
8960	-85.657		8960	82.063
8970	-92.37		8970	86.27
8980	-86.096		8980	97.353
8990	-87.147		8990	96.371
9000	-88.269		9000	106.296
9010	-95.887		9010	77.867
9020	-104.694		9020	80.679
9030	-92.814		9030	81.215
9040	-93.157		9040	104.337
9050	-91.684		9050	75.174
9060	-100.672		9060	82.196
9070	-91.484		9070	82.768
9080	-99.483		9080	92.333
9090	-94.306		9090	86.192
9100	-102.386		9100	100.873
9110	-84.959		9110	106.896
9120	-103.393		9120	86.622
9130	-108.552		9130	93.312
9140	-94.217		9140	89.098
9150	-89.192		9150	99.026
9160	-94.635		9160	82.744
9170	-93.558		9170	86.235
9180	-106.373		9180	94.931
9190	-106.23		9190	103.377
9200	-89.742		9200	81.631
9210	-84.144		9210	79.941
9220	-97.851		9220	96.165
9230	-109.58		9230	100.413
9240	-95.26		9240	100.917
9250	-91.702		9250	93.755
9260	-99.961		9260	93.864
9270	-92.856		9270	104.726
9280	-101.952		9280	89.02
9290	-90.135		9290	109.466
9300	-84.019		9300	93.915
9310	-96.997		9310	104.51
9320	-103.593		9320	88.406
9330	-117.499		9330	105.216
9340	-98.697		9340	89.516
9350	-107.641		9350	88.643
9360	-116.034		9360	73.903
9370	-94.543		9370	75.578
9380	-97.99		9380	81.407
9390	-103.021		9390	84.034
9400	-94.367		9400	82.375
9410	-95.399		9410	89.335
9420	-106.619		9420	98.02
9430	-85.701		9430	102.203
9440	-93.992		9440	83.25
9450	-95.194		9450	82.32
9460	-101.035		9460	93.525
9470	-108.972		9470	97.022
9480	-92.609		9480	97.698
9490	-83.764		9490	84.835
9500	-99.378		9500	87.792
9510	-106.787		9510	89.524
9520	-93.045		9520	74.368
9530	-112.252		9530	91.979
9540	-92.227		9540	74.117
9550	-88.512		9550	87.474
9560	-88.115		9560	88.452
9570	-100.158		9570	91.953
9580	-90.463		9580	93.273
9590	-86.372		9590	99.503
9600	-90.219		9600	80.151
9610	-96.504		9610	95.693
9620	-98.324		9620	95.652
9630	-77.903		9630	99.312
9640	-79.939		9640	99.37
9650	-90.28		9650	71.196
9660	-100.46		9660	81.475
9670	-94.98		9670	96.258
9680	-91.691		9680	87.478
9690	-111.368		9690	95.643
9700	-104.831		9700	85.04
9710	-102.449		9710	81.582
9720	-82.966		9720	110.449
9730	-94.389		9730	79.607
9740	-102.491		9740	93.128
9750	-85.528		9750	96.07
9760	-95.455		9760	93.764
9770	-90.891		9770	95.261
9780	-104.028		9780	88.759
9790	-89.456		9790	93.899
9800	-98.829		9800	97.523
9810	-97.82		9810	98.402
9820	-95.907		9820	104.663
9830	-93.174		9830	98.518
9840	-86.038		9840	90.584
9850	-77.874		9850	99.284
9860	-88.099		9860	89.609
9870	-92.32		9870	99.362
9880	-111.922		9880	92.265
9890	-85.417		9890	81.215
9900	-92.566		9900	76.224
9910	-103.871		9910	89.714
9920	-96.454		9920	96.843
9930	-102.368		9930	84.404
9940	-89.365		9940	90.358
9950	-91.082		9950	91.024
9960	-92.541		9960	78.656
9970	-99.713		9970	90.912
9980	-91.952		9980	93.751
9990	-87.181		9990	78.338
10000	-91.765		10000	96.791
10010	-93.777		10010	93.903
10020	-84.272		10020	75.939
10030	-80.635		10030	83.961
10040	-95.977		10040	102.067
10050	-89.404		10050	88.762
10060	-83.885		10060	98.368
10070	-87.634		10070	80.749
10080	-87.491		10080	88.134
10090	-113.008		10090	100.792
10100	-94.279		10100	96.519
10110	-99.436		10110	107.302
10120	-82.961		10120	85.893
10130	-98.601		10130	90.049
10140	-78.21		10140	91.344
10150	-95.63		10150	109.99
10160	-114.297		10160	98.157
10170	-85.892		10170	85.944
10180	-113.742		10180	96.451
10190	-84.769		10190	106.343
10200	-81.538		10200	97.428
10210	-97.069		10210	80.106
10220	-98.291		10220	82.711
10230	-84.135		10230	99.235
10240	-106.84		10240	103.857
10250	-81.698		10250	84.184
10260	-95.08		10260	88.075
10270	-86.799		10270	85.107
10280	-101.914		10280	90.635
10290	-92.834		10290	109.612
10300	-87.297		10300	78.282
10310	-89.127		10310	109.318
10320	-85.607		10320	83.356
10330	-93.291		10330	88.704
10340	-104.828		10340	83.021
10350	-72.741		10350	87.586
10360	-94.538		10360	94.748
10370	-84.842		10370	95.051
10380	-95.985		10380	83.139
10390	-87.464		10390	86.35
10400	-90.805		10400	92.129
10410	-106.873		10410	71.321
10420	-103.298		10420	91.445
10430	-88.708		10430	94.185
10440	-106.175		10440	87.817
10450	-93.183		10450	94.05
10460	-83.442		10460	79.509
10470	-80.159		10470	100.072
10480	-101.03		10480	97.005
10490	-96.667		10490	107.798
10500	-100.883		10500	90.761
10510	-95.715		10510	107.418
10520	-102.295		10520	95.094
10530	-101.039		10530	105.804
10540	-85.816		10540	77.964
10550	-102.266		10550	82.747
10560	-84.223		10560	98.354
10570	-89.734		10570	100.311
10580	-98.845		10580	108.098
10590	-109.976		10590	99.932
10600	-98.862		10600	105.711
10610	-79.237		10610	89.848
10620	-83.088		10620	103.088
10630	-92.569		10630	92.045
10640	-74.204		10640	110.354
10650	-88.345		10650	98.878
10660	-98.256		10660	82.537
10670	-96.824		10670	90.277
10680	-90.015		10680	93.28
10690	-87.013		10690	83.942
10700	-110.031		10700	77.994
10710	-93.546		10710	81.975
10720	-100.486		10720	79.301
10730	-81.79		10730	102.521
10740	-83.882		10740	104.469
10750	-96.331		10750	104.408
10760	-99.002		10760	86.304
10770	-95.239		10770	93.972
10780	-88.876		10780	83.636
10790	-99.004		10790	85.998
10800	-86.793		10800	84.147
10810	-90.314		10810	98.787
10820	-97.825		10820	106.424
10830	-86.958		10830	92.961
10840	-85.508		10840	101.301
10850	-101.729		10850	73.487
10860	-86.645		10860	85.176
10870	-96.485		10870	99.663
10880	-97.664		10880	95.967
10890	-94.396		10890	86.655
10900	-82.717		10900	93.986
10910	-89.325		10910	88.527
10920	-93.99		10920	78.609
10930	-103.092		10930	96.007
10940	-90.741		10940	82.338
10950	-109.437		10950	96.673
10960	-91.064		10960	85.165
10970	-100.485		10970	93.498
10980	-108.111		10980	94.922
10990	-94.329		10990	84.476
11000	-89.491		11000	95.904
11010	-83.057		11010	96.426
11020	-98.326		11020	102.233
11030	-102.967		11030	105.2
11040	-106.757		11040	93.911
11050	-103.283		11050	93.197
11060	-97.577		11060	84.407
11070	-94.846		11070	89.736
11080	-86.694		11080	87
11090	-87.301		11090	91.558
11100	-99.625		11100	92.128
11110	-99.348		11110	89.956
11120	-95.701		11120	86.496
11130	-102.509		11130	90.345
11140	-101.04		11140	103.706
11150	-89.013		11150	90.656
11160	-112.12		11160	84.511
11170	-95.329		11170	97.309
11180	-96.711		11180	92.036
11190	-80.917		11190	96.416
11200	-100.951		11200	79.573
11210	-99.56		11210	82.273
11220	-85.119		11220	83.299
11230	-90.415		11230	85.573
11240	-91.931		11240	84.348
11250	-101.509		11250	98.616
11260	-89.643		11260	85.86
11270	-95.698		11270	77.798
11280	-106.913		11280	90.762
11290	-93.265		11290	96.3
11300	-106.941		11300	90.262
11310	-84.869		11310	84.199
11320	-92.832		11320	91.319
11330	-93.099		11330	86.32
11340	-93.374		11340	92.27
11350	-87.664		11350	80.979
11360	-89.534		11360	88.82
11370	-95.306		11370	80.293
11380	-90.198		11380	92.213
11390	-94.047		11390	88.122
11400	-94.909		11400	101.689
11410	-76.923		11410	94.575
11420	-91.744		11420	98.488
11430	-79.983		11430	90.396
11440	-93.34		11440	82.551
11450	-84.429		11450	97.842
11460	-98.391		11460	82.69
11470	-84.326		11470	101.073
11480	-99.269		11480	96.48
11490	-89.45		11490	82.242
11500	-90.977		11500	100.084
11510	-88.137		11510	99.044
11520	-111.249		11520	88.561
11530	-103.791		11530	94.652
11540	-82.105		11540	86.733
11550	-99.349		11550	86.799
11560	-111.754		11560	81.067
11570	-89.994		11570	97.595
11580	-98.251		11580	95.568
11590	-84.72		11590	96.177
11600	-88.791		11600	94.452
11610	-95.732		11610	82.086
11620	-80.428		11620	100.999
11630	-90.96		11630	87.363
11640	-93.382		11640	99.266
11650	-105.748		11650	87.401
11660	-89.146		11660	109.562
11670	-100.104		11670	107.369
11680	-90.289		11680	92.042
11690	-87.257		11690	100.582
11700	-91.59		11700	98.191
11710	-89.006		11710	92.504
11720	-87.981		11720	101.198
11730	-107.256		11730	98.692
11740	-101.595		11740	108.856
11750	-88.581		11750	92.05
11760	-107.037		11760	85.053
11770	-89.026		11770	88.764
11780	-86.245		11780	106.61
11790	-104.346		11790	98.43
11800	-90.855		11800	89.666
11810	-98.944		11810	94.669
11820	-96.627		11820	97.02
11830	-102.264		11830	89.8
11840	-92.593		11840	85.027
11850	-91.019		11850	96.767
11860	-101.892		11860	87.52
11870	-97.351		11870	94.7
11880	-107.76		11880	90.434
11890	-93.925		11890	98.194
11900	-96.444		11900	91.616
11910	-90.761		11910	90.714
11920	-80.707		11920	91.449
11930	-104.629		11930	97.682
11940	-100.371		11940	106.502
11950	-88.646		11950	84.974
11960	-105.279		11960	88.005
11970	-101.255		11970	88.86
11980	-94.523		11980	101.666
11990	-76.55		11990	106.245
12000	-88.246		12000	96.002
12010	-95.441		12010	88.976
12020	-95.287		12020	84.428
12030	-90.377		12030	91.777
12040	-97.291		12040	101.423
12050	-85.841		12050	86.752
12060	-89.794		12060	83.607
12070	-87.526		12070	95.393
12080	-79.207		12080	95.569
12090	-81.843		12090	100.727
12100	-95.497		12100	86.712
12110	-98.243		12110	99.138
12120	-88.02		12120	98.31
12130	-80.103		12130	96.135
12140	-83.784		12140	77.288
12150	-76.483		12150	99.43
12160	-81.166		12160	102.331
12170	-106.556		12170	99.607
12180	-90.553		12180	90.049
12190	-87.123		12190	97.717
12200	-92.106		12200	108.092
12210	-92.955		12210	100.508
12220	-88.135		12220	98.916
12230	-88.381		12230	93.294
12240	-76.841		12240	92.283
12250	-99.386		12250	80.279
12260	-93.725		12260	103.479
12270	-92.468		12270	80.636
12280	-109.389		12280	90.106
12290	-98.971		12290	91.271
12300	-94.339		12300	83.097
12310	-84.96		12310	73.865
12320	-95.678		12320	105.933
12330	-92.847		12330	106.7
12340	-92.264		12340	84.661
12350	-98.415		12350	76.103
12360	-99.952		12360	99.557
12370	-86.439		12370	85.314
12380	-104.093		12380	88.841
12390	-96.302		12390	79.014
12400	-94.566		12400	101.939
12410	-92.954		12410	93.997
12420	-92.776		12420	120.065
12430	-85.361		12430	108.204
12440	-94.057		12440	101.626
12450	-96.86		12450	78.925
12460	-87.005		12460	105
12470	-104.049		12470	88.687
12480	-77.008		12480	102.375
12490	-93.005		12490	100.633
12500	-102.741		12500	88.361
12510	-81.625		12510	91.203
12520	-93.278		12520	106.756
12530	-86.358		12530	98.239
12540	-97.532		12540	106.111
12550	-99.363		12550	71.053
12560	-84.612		12560	77.684
12570	-85.854		12570	92.512
12580	-97.979		12580	84.778
12590	-102.753		12590	89.287
12600	-87.753		12600	77.4
12610	-89.645		12610	83.692
12620	-99.777		12620	88.824
12630	-89.343		12630	88.138
12640	-88.659		12640	105.035
12650	-97.253		12650	80.515
12660	-82.958		12660	87.576
12670	-96.913		12670	107.593
12680	-90.064		12680	93.316
12690	-91.625		12690	89.351
12700	-86.802		12700	88.69
12710	-91.904		12710	85.947
12720	-89.239		12720	89.549
12730	-98.808		12730	92.524
12740	-92.16		12740	87.513
12750	-83.591		12750	88.091
12760	-97.189		12760	94.439
12770	-90.135		12770	104.739
12780	-95.298		12780	92.079
12790	-91.915		12790	92.05
12800	-92.863		12800	94.46
12810	-92.105		12810	90.817
12820	-82.35		12820	89.123
12830	-100.163		12830	76.268
12840	-97.658		12840	92.858
12850	-84.094		12850	99.183
12860	-95.239		12860	93.093
12870	-94.327		12870	100.268
12880	-104.13		12880	83.72
12890	-93.402		12890	90.81
12900	-104.776		12900	87.882
12910	-86.887		12910	104.649
12920	-90.395		12920	91.685
12930	-103.12		12930	88.958
12940	-105.695		12940	100.204
12950	-87.002		12950	88.678
12960	-96.62		12960	92.583
12970	-87.34		12970	79.925
12980	-84.892		12980	91.348
12990	-97.056		12990	95.439
13000	-102.855		13000	80.299
13010	-97.028		13010	82.267
13020	-92.725		13020	86.214
13030	-97.427		13030	101.697
13040	-98.581		13040	94.842
13050	-78.783		13050	73.606
13060	-92.169		13060	105.412
13070	-83.23		13070	84.265
13080	-88.069		13080	84.072
13090	-73.018		13090	90.593
13100	-97.662		13100	76.659
13110	-99.444		13110	96.667
13120	-96.474		13120	95.242
13130	-94.919		13130	89.645
13140	-96.542		13140	87.578
13150	-93.936		13150	79.523
13160	-98.776		13160	91.578
13170	-88.383		13170	97.898
13180	-92.416		13180	87.311
13190	-98.191		13190	95.143
13200	-91.241		13200	95.849
13210	-95.221		13210	106.895
13220	-92.978		13220	87.277
13230	-91.721		13230	91.597
13240	-103.831		13240	95.957
13250	-91.869		13250	83.272
13260	-100.494		13260	87.935
13270	-98.833		13270	84.419
13280	-88.267		13280	82.409
13290	-98.01		13290	87.09
13300	-95.643		13300	76.925
13310	-86.697		13310	93.156
13320	-104.238		13320	98.479
13330	-92.698		13330	85.838
13340	-103.428		13340	83.927
13350	-91.602		13350	96.538
13360	-93.502		13360	98.543
13370	-96.405		13370	93.169
13380	-109.263		13380	102.656
13390	-92.372		13390	84.332
13400	-98.36		13400	79.598
13410	-96.003		13410	103.016
13420	-91.402		13420	87.489
13430	-82.344		13430	89.873
13440	-82.225		13440	102.523
13450	-84.842		13450	89.693
13460	-94.737		13460	83.551
13470	-96.525		13470	83.243
13480	-93.212		13480	89.352
13490	-88.063		13490	80.741
13500	-81.917		13500	81.252
13510	-88.613		13510	105.425
13520	-84.901		13520	89.001
13530	-89.432		13530	97.987
13540	-76.892		13540	89.5
13550	-90.748		13550	92.419
13560	-92.198		13560	99.573
13570	-91.475		13570	80.579
13580	-88.493		13580	90.977
13590	-94.422		13590	79.093
13600	-86.888		13600	85.986
13610	-81.394		13610	100.538
13620	-87.146		13620	87.596
13630	-99.329		13630	93.293
13640	-88.299		13640	97.688
13650	-84.186		13650	92.3
13660	-106.178		13660	100.032
13670	-91.959		13670	78.409
13680	-83.721		13680	85.44
13690	-87.68		13690	92.752
13700	-94.117		13700	98.237
13710	-94.183		13710	90.053
13720	-82.986		13720	101.069
13730	-106.051		13730	100.505
13740	-97.185		13740	90.368
13750	-96.553		13750	89.092
13760	-88.863		13760	98.374
13770	-97.688		13770	90.933
13780	-91.678		13780	101.588
13790	-95.973		13790	93.948
13800	-92.539		13800	96.8
13810	-79.678		13810	101.542
13820	-90.53		13820	99.38
13830	-115.452		13830	107.418
13840	-101.141		13840	90.048
13850	-91.428		13850	89.7
13860	-98.794		13860	114.498
13870	-91.447		13870	98.685
13880	-91.249		13880	91.393
13890	-96.325		13890	83.962
13900	-106.748		13900	109.37
13910	-85.543		13910	100.898
13920	-94.111		13920	85.307
13930	-86.252		13930	103.827
13940	-92.208		13940	90.354
13950	-98.605		13950	83.557
13960	-83.766		13960	93.564
13970	-92.891		13970	98.413
13980	-87.973		13980	97.828
13990	-87.894		13990	83.877
14000	-97.029		14000	99.063
14010	-95.4		14010	88.16
14020	-96.994		14020	96.513
14030	-94.698		14030	94.67
14040	-96.505		14040	83.782
14050	-91.456		14050	90.58
14060	-81.288		14060	79.241
14070	-96.483		14070	96.584
14080	-98.639		14080	95.809
14090	-101		14090	86.867
14100	-89.5		14100	114.33
14110	-87.437		14110	82.887
14120	-102.473		14120	93.428
14130	-80.212		14130	121.092
14140	-117.78		14140	86.01
14150	-99.618		14150	91.206
14160	-87.726		14160	93.459
14170	-85.508		14170	94.214
14180	-91.287		14180	90.723
14190	-85.128		14190	97.405
14200	-84.166		14200	84.687
14210	-92.333		14210	95.104
14220	-90.312		14220	101.482
14230	-80.419		14230	88.023
14240	-94.86		14240	90.914
14250	-85.39		14250	88.697
14260	-83.106		14260	89.492
14270	-97.715		14270	99.574
14280	-100.885		14280	84.885
14290	-88.268		14290	85.697
14300	-93.108		14300	81.858
14310	-83.44		14310	89.464
14320	-96.225		14320	101.313
14330	-121.276		14330	80.799
14340	-110.225		14340	75.535
14350	-101.242		14350	78.009
14360	-88.999		14360	87.111
14370	-88.925		14370	74.321
14380	-102.239		14380	91.001
14390	-89.812		14390	92.627
14400	-94.588		14400	92.569
14410	-81.96		14410	79.666
14420	-91.14		14420	98.072
14430	-97.019		14430	78.588
14440	-93.201		14440	93.906
14450	-98.255		14450	97.575
14460	-94.681		14460	93.19
14470	-106.012		14470	88.618
14480	-91.459		14480	94.449
14490	-100.853		14490	94.267
14500	-88.742		14500	91.249
14510	-96.702		14510	104.658
14520	-76.343		14520	82.876
14530	-99.392		14530	88.919
14540	-89.024		14540	89.815
14550	-98.112		14550	75.451
14560	-89.672		14560	103.292
14570	-107.795		14570	98.478
14580	-89.452		14580	84.341
14590	-88.504		14590	98.275
14600	-95.193		14600	94.849
14610	-84.717		14610	94.927
14620	-98.416		14620	91.483
14630	-78.896		14630	96.695
14640	-83.222		14640	99.615
14650	-97.663		14650	74.655
14660	-87.993		14660	91.007
14670	-82.503		14670	96.176
14680	-78.778		14680	84.657
14690	-80.806		14690	83.913
14700	-96.841		14700	73.772
14710	-93.144		14710	90.247
14720	-85.411		14720	87.192
14730	-92.763		14730	91.152
14740	-101.751		14740	90.559
14750	-93.288		14750	74.393
14760	-84.36		14760	95.195
14770	-97.267		14770	86.709
14780	-104.528		14780	78.289
14790	-101.113		14790	93.468
14800	-85.028		14800	78.502
14810	-97.549		14810	102.68
14820	-82.325		14820	78.453
14830	-97.14		14830	97.463
14840	-90.021		14840	88.189
14850	-77.265		14850	88.037
14860	-83.164		14860	94.393
14870	-94.808		14870	90.67
14880	-92.166		14880	87.137
14890	-96.509		14890	82.444
14900	-83.767		14900	88.985
14910	-96.151		14910	100.646
14920	-99.583		14920	88.715
14930	-92.079		14930	96.021
14940	-87.891		14940	103.948
14950	-97.921		14950	95.476
14960	-88.977		14960	88.343
14970	-92.565		14970	99.162
14980	-84.005		14980	97.825
14990	-86.158		14990	95.689
15000	-96.236		15000	93.059
15010	-92.86		15010	91.211
15020	-98.297		15020	88.625
15030	-81.213		15030	106.004
15040	-88.106		15040	104.289
15050	-98.879		15050	95.381
15060	-85.041		15060	84.742
15070	-89.03		15070	91.712
15080	-100.198		15080	96.414
15090	-91.776		15090	77.489
15100	-99.59		15100	96.913
15110	-94.204		15110	94.767
15120	-98.655		15120	77.089
15130	-95.869		15130	89.722
15140	-104.543		15140	82.859
15150	-100.469		15150	92.107
15160	-92.366		15160	86.31
15170	-82.652		15170	81.367
15180	-98.541		15180	103.855
15190	-84.599		15190	95.37
15200	-107.356		15200	93.713
15210	-86.947		15210	94.008
15220	-104.399		15220	77.634
15230	-85.166		15230	86.222
15240	-89.747		15240	91.645
15250	-82.317		15250	78.735
15260	-82.02		15260	94.258
15270	-89.193		15270	73.399
15280	-108.69		15280	95.061
15290	-90.397		15290	92.161
15300	-87.387		15300	86.003
15310	-78.687		15310	92.7
15320	-98.56		15320	93.287
15330	-93.505		15330	88.234
15340	-90.022		15340	90.695
15350	-81.525		15350	92.73
15360	-94.176		15360	98.033
15370	-95.713		15370	94.234
15380	-93.568		15380	87.974
15390	-95.198		15390	89.038
15400	-89.386		15400	90.842
15410	-81.751		15410	82.038
15420	-103.451		15420	88.435
15430	-100.873		15430	88.89
15440	-84.299		15440	80.851
15450	-102.692		15450	95.647
15460	-92.588		15460	105.721
15470	-85.04		15470	93.428
15480	-100.757		15480	104.466
15490	-95.257		15490	105.954
15500	-100.852		15500	91.26
15510	-104.107		15510	102.535
15520	-90.05		15520	94.044
15530	-88.262		15530	95.642
15540	-104.616		15540	92.807
15550	-87.079		15550	87.404
15560	-94.98		15560	106.812
15570	-75.932		15570	86.853
15580	-99.769		15580	94.79
15590	-91.832		15590	105.02
15600	-88.284		15600	100.171
15610	-84.276		15610	91.045
15620	-78.63		15620	85.544
15630	-92.322		15630	96.655
15640	-87.804		15640	80.752
15650	-92.774		15650	90.943
15660	-81.79		15660	87.018
15670	-86.796		15670	99.93
15680	-99.293		15680	108.407
15690	-90.638		15690	86.42
15700	-85.735		15700	91.633
15710	-98.011		15710	88.501
15720	-88.148		15720	103.293
15730	-106.684		15730	86.661
15740	-79.645		15740	70.064
15750	-92.901		15750	96.741
15760	-91.421		15760	89.971
15770	-75.369		15770	89.443
15780	-90.083		15780	103.292
15790	-89.706		15790	87.133
15800	-87.274		15800	98.726
15810	-90.917		15810	99.038
15820	-91.737		15820	97.003
15830	-92.375		15830	81.906
15840	-88.289		15840	86.59
15850	-85.945		15850	83.366
15860	-104.914		15860	87.644
15870	-85.868		15870	91.263
15880	-84.87		15880	82.701
15890	-86.617		15890	98.018
15900	-99.444		15900	84.643
15910	-81.337		15910	107.371
15920	-111.107		15920	92.089
15930	-91.935		15930	106.273
15940	-99.581		15940	88.473
15950	-85.876		15950	84.055
15960	-91.086		15960	95.314
15970	-105.079		15970	108.73
15980	-88.905		15980	85.155
15990	-88.083		15990	74.441
16000	-95.417		16000	95.418
16010	-93.503		16010	115.966
16020	-91.833		16020	93.498
16030	-83.346		16030	91.721
16040	-84.242		16040	90.382
16050	-108.334		16050	92.492
16060	-99.661		16060	74.853
16070	-92.279		16070	107.895
16080	-87.495		16080	71.521
16090	-88.319		16090	85.31
16100	-103.456		16100	92.824
16110	-98.731		16110	78.548
16120	-86.053		16120	102.356
16130	-88.196		16130	99.7
16140	-84.746		16140	105.557
16150	-97.784		16150	89.511
16160	-87.879		16160	88.408
16170	-97.471		16170	101.625
16180	-99.969		16180	100.455
16190	-95.625		16190	92.76
16200	-96.821		16200	99.23
16210	-73.735		16210	111.331
16220	-94.127		16220	86.752
16230	-94.596		16230	84.31
16240	-84.117		16240	99.52
16250	-85.117		16250	101.986
16260	-101.889		16260	88.247
16270	-91.608		16270	94.975
16280	-93.084		16280	96.884
16290	-83.714		16290	87.813
16300	-93.914		16300	88.072
16310	-87.362		16310	90.21
16320	-77.082		16320	85.75
16330	-100.075		16330	94.023
16340	-101.382		16340	96.381
16350	-98.774		16350	87.723
16360	-80.063		16360	96.914
16370	-92.372		16370	107.988
16380	-96.327		16380	90.78
16390	-77.623		16390	86.374
16400	-98.963		16400	96.214
16410	-91.901		16410	92.702
16420	-91.947		16420	107.809
16430	-96.866		16430	80.774
16440	-78.219		16440	89.28
16450	-91.483		16450	86.33
16460	-77.048		16460	98.603
16470	-86.223		16470	94.94
16480	-91.449		16480	81.649
16490	-81.024		16490	100.124
16500	-98.878		16500	79.237
16510	-95.3		16510	94.691
16520	-88.431		16520	88.654
16530	-85.677		16530	96.808
16540	-102.765		16540	85.008
16550	-97.259		16550	73.007
16560	-73.78		16560	100.212
16570	-92.798		16570	96.936
16580	-88.66		16580	102.235
16590	-81.457		16590	82.376
16600	-93.126		16600	91.532
16610	-94.939		16610	100.653
16620	-91.384		16620	90.883
16630	-95.9		16630	73.363
16640	-84.503		16640	103.998
16650	-87.981		16650	94.984
16660	-94.775		16660	89.967
16670	-89.2		16670	93.345
16680	-77.913		16680	85.17
16690	-96.121		16690	77.615
16700	-91.803		16700	100.173
16710	-102.591		16710	98.241
16720	-86.553		16720	99.17
16730	-95.099		16730	102.08
16740	-95.622		16740	89.45
16750	-86.207		16750	96.424
16760	-97.805		16760	87.875
16770	-88.096		16770	93.253
16780	-93.837		16780	104.669
16790	-81.058		16790	98.12
16800	-82.209		16800	85.432
16810	-89.181		16810	103.891
16820	-80.122		16820	88.742
16830	-96.02		16830	98.326
16840	-101.626		16840	99.772
16850	-85.884		16850	102.727
16860	-101.913		16860	100.965
16870	-94.774		16870	90.415
16880	-93.09		16880	85.386
16890	-90.696		16890	93.084
16900	-85.64		16900	88.536
16910	-90.964		16910	96.093
16920	-84.118		16920	101.96
16930	-101.178		16930	103.939
16940	-86.032		16940	107.489
16950	-97.694		16950	82.901
16960	-92.936		16960	73.23
16970	-81.45		16970	87.693
16980	-89.633		16980	95.855
16990	-91.237		16990	84.328
17000	-92.674		17000	100.768
17010	-86.25		17010	90.01
17020	-79.488		17020	86.371
17030	-84.08		17030	72.4
17040	-90.09		17040	67.441
17050	-99.932		17050	87.158
17060	-94.779		17060	100.152
17070	-82.404		17070	99.329
17080	-94.364		17080	92.595
17090	-71.459		17090	87.68
17100	-80.86		17100	95.397
17110	-90.987		17110	87.635
17120	-93.886		17120	85.77
17130	-89.137		17130	92.37
17140	-93.431		17140	85.839
17150	-80.812		17150	92.987
17160	-94.729		17160	90.739
17170	-92.721		17170	91.759
17180	-83.643		17180	74.24
17190	-87.703		17190	88.391
17200	-101.458		17200	86.764
17210	-88.135		17210	104.666
17220	-94.9		17220	84.873
17230	-85.5		17230	89.02
17240	-84.75		17240	84.291
17250	-90.802		17250	86.65
17260	-93.403		17260	83.73
17270	-85.52		17270	101.607
17280	-92.059		17280	96.425
17290	-101.247		17290	93.292
17300	-92.427		17300	84.903
17310	-90.622		17310	81.183
17320	-93.297		17320	82.65
17330	-92.138		17330	86.846
17340	-88.643		17340	91.754
17350	-98.309		17350	95.367
17360	-87.03		17360	89.766
17370	-102.684		17370	90.724
17380	-92.866		17380	98.103
17390	-88.756		17390	87.151
17400	-83.06		17400	89.719
17410	-94.054		17410	79.934
17420	-78.796		17420	98.627
17430	-81.095		17430	92.097
17440	-94.651		17440	101.831
17450	-100.248		17450	103.174
17460	-82.855		17460	96.244
17470	-109.448		17470	88.877
17480	-91.637		17480	91.424
17490	-94.609		17490	96.556
17500	-92.793		17500	95.322
17510	-92.655		17510	78.484
17520	-96.749		17520	89.052
17530	-102.691		17530	101.518
17540	-94.706		17540	95.311
17550	-84.223		17550	94.16
17560	-93.481		17560	100.066
17570	-85.562		17570	97.865
17580	-102.146		17580	95.156
17590	-75.471		17590	86.965
17600	-93.63		17600	90.218
17610	-85.062		17610	89.685
17620	-94.719		17620	92.24
17630	-98.697		17630	96.211
17640	-97.036		17640	100.703
17650	-94.62		17650	97.58
17660	-100.902		17660	96.297
17670	-96.753		17670	102.284
17680	-91.465		17680	85.634
17690	-96.478		17690	90.514
17700	-89.875		17700	86.342
17710	-99.021		17710	87.545
17720	-89.949		17720	98.879
17730	-82.344		17730	96.261
17740	-92.215		17740	102.063
17750	-103.093		17750	92.842
17760	-88.919		17760	91.968
17770	-96.217		17770	86.056
17780	-85.509		17780	86.783
17790	-87.923		17790	103.866
17800	-82.535		17800	98.494
17810	-95.055		17810	89.348
17820	-101.919		17820	95.829
17830	-99.189		17830	92.486
17840	-83.614		17840	96.176
17850	-87.028		17850	106.98
17860	-94.469		17860	96.255
17870	-81.078		17870	98.276
17880	-101.228		17880	90.864
17890	-83.069		17890	84.244
17900	-86.15		17900	84.332
17910	-89.435		17910	94.022
17920	-99.079		17920	94.814
17930	-86.388		17930	93.34
17940	-85.904		17940	94.607
17950	-83.056		17950	90.033
17960	-93.787		17960	98.638
17970	-91.99		17970	93.111
17980	-81.124		17980	91.596
17990	-78.02		17990	87.301
18000	-93.63		18000	90.78
18010	-95.218		18010	82.356
18020	-96.175		18020	88.308
18030	-98.024		18030	87.041
18040	-76.454		18040	92.504
18050	-86.482		18050	91.851
18060	-86.662		18060	85.89
18070	-87.392		18070	88.113
18080	-96.946		18080	103.174
18090	-73.95		18090	93.108
18100	-86.296		18100	72.121
18110	-84.09		18110	64.163
18120	-92.444		18120	93.374
18130	-96.767		18130	114.534
18140	-96.205		18140	102.716
18150	-89.033		18150	89.913
18160	-92.165		18160	79.093
18170	-94.031		18170	98.46
18180	-105.042		18180	99.624
18190	-93.83		18190	98.84
18200	-94.929		18200	83.716
18210	-80.175		18210	107.946
18220	-95.251		18220	86.802
18230	-100.257		18230	109.7
18240	-77.526		18240	92.749
18250	-96.43		18250	91.539
18260	-83.458		18260	99.486
18270	-96.907		18270	111.475
18280	-73.036		18280	91.012
18290	-91.339		18290	93.457
18300	-94.333		18300	81.164
18310	-89.585		18310	95.427
18320	-104.116		18320	90.252
18330	-85.101		18330	88.551
18340	-90.452		18340	83.4
18350	-98.164		18350	105.076
18360	-97.477		18360	91.856
18370	-97.268		18370	93.406
18380	-83.168		18380	90.504
18390	-93.773		18390	88.987
18400	-96.337		18400	104.396
18410	-93.545		18410	100.565
18420	-107.173		18420	83.639
18430	-101.583		18430	85.494
18440	-87.075		18440	83.737
18450	-91.948		18450	94.438
18460	-79.06		18460	66.051
18470	-91.851		18470	97.618
18480	-91.962		18480	82.775
18490	-73.345		18490	97.905
18500	-90.617		18500	82.161
18510	-84.57		18510	81.977
18520	-87.199		18520	103.855
18530	-96.452		18530	90.462
18540	-101.746		18540	100.449
18550	-96.492		18550	94.277
18560	-100.261		18560	98.056
18570	-79.161		18570	84.972
18580	-80.654		18580	90.463
18590	-96.311		18590	80.624
18600	-83.726		18600	89.874
18610	-87.272		18610	84.975
18620	-84.304		18620	82.21
18630	-89.074		18630	103.846
18640	-91.573		18640	79.089
18650	-82.333		18650	94.45
18660	-107.988		18660	78.807
18670	-97.326		18670	87.917
18680	-89.816		18680	99.766
18690	-96.116		18690	96.32
18700	-97.093		18700	81.249
18710	-80.927		18710	95.906
18720	-100.217		18720	111.757
18730	-93.888		18730	92.529
18740	-96.44		18740	86.09
18750	-78.584		18750	97.3
18760	-105.928		18760	103.839
18770	-85.813		18770	100.485
18780	-90.511		18780	100.403
18790	-90.762		18790	104.075
18800	-105.549		18800	88.092
18810	-91.173		18810	88.188
18820	-85.402		18820	83.857
18830	-93.473		18830	76.621
18840	-96.268		18840	95.34
18850	-97.31		18850	91.308
18860	-101.486		18860	92.518
18870	-80.624		18870	91.329
18880	-93.944		18880	85.386
18890	-93.351		18890	90.369
18900	-97.535		18900	92.717
18910	-82.35		18910	98.422
18920	-95.775		18920	69.537
18930	-84.66		18930	77.461
18940	-69.529		18940	92.096
18950	-88.536		18950	80.524
18960	-67.908		18960	82.018
18970	-88.282		18970	82.772
18980	-85.487		18980	94.906
18990	-92.894		18990	81.623
19000	-99.117		19000	83.813
19010	-91.996		19010	69.813
19020	-88.023		19020	76.908
19030	-93.461		19030	89.733
19040	-73.7		19040	96.366
19050	-88.214		19050	113.562
19060	-72.9		19060	93.854
19070	-101.593		19070	94.126
19080	-88.366		19080	99.741
19090	-81.695		19090	92.127
19100	-92.415		19100	87.863
19110	-96.662		19110	78.216
19120	-74.231		19120	85.5
19130	-97.606		19130	94.988
19140	-95.375		19140	95.164
19150	-77.075		19150	99.724
19160	-97.972		19160	95.972
19170	-88.805		19170	79.766
19180	-98.356		19180	88.259
19190	-100.541		19190	90.656
19200	-82.024		19200	87.333
19210	-100.803		19210	97.623
19220	-98.947		19220	92.287
19230	-103.043		19230	99.927
19240	-80.971		19240	96.074
19250	-107.914		19250	93.433
19260	-98.909		19260	86.841
19270	-89.155		19270	84.159
19280	-95.417		19280	105.445
19290	-87.429		19290	88.656
19300	-99.436		19300	88.875
19310	-105.746		19310	84.46
19320	-90.669		19320	97.054
19330	-97.635		19330	99.02
19340	-85.047		19340	97.658
19350	-101.345		19350	95.845
19360	-81.932		19360	79.665
19370	-92.516		19370	97.301
19380	-72.424		19380	99.304
19390	-72.231		19390	99.155
19400	-105.576		19400	76.857
19410	-84.913		19410	89.904
19420	-97.516		19420	89.98
19430	-79.987		19430	90.346
19440	-81.508		19440	80.432
19450	-85.68		19450	100.629
19460	-90.214		19460	96.864
19470	-97.832		19470	92.794
19480	-87.382		19480	104.877
19490	-94.907		19490	94.242
19500	-91.516		19500	101.744
19510	-106.997		19510	94.237
19520	-91.444		19520	103.27
19530	-98.893		19530	81.416
19540	-94.186		19540	83.087
19550	-95.43		19550	93.621
19560	-85.55		19560	93.799
19570	-94.819		19570	76.666
19580	-77.85		19580	98.136
19590	-98.123		19590	102.641
19600	-92.847		19600	101.748
19610	-96.271		19610	103.929
19620	-92.559		19620	104.32
19630	-95.948		19630	86.269
19640	-85.625		19640	83.987
19650	-79.758		19650	97.501
19660	-94.325		19660	85.744
19670	-91.469		19670	90.272
19680	-90.884		19680	90.987
19690	-109.502		19690	93.968
19700	-94.876		19700	101.733
19710	-103.574		19710	98.961
19720	-85.346		19720	94.79
19730	-88.818		19730	93.461
19740	-95.771		19740	90.503
19750	-93.774		19750	77.672
19760	-79.934		19760	108.126
19770	-87.67		19770	81.249
19780	-87.036		19780	95.298
19790	-84.181		19790	87.684
19800	-83.476		19800	115.659
19810	-102.936		19810	99.07
19820	-76.072		19820	94.011
19830	-98.608		19830	92.441
19840	-94.549		19840	91.121
19850	-87.958		19850	90.481
19860	-86.598		19860	76.314
19870	-100.245		19870	80.274
19880	-85.081		19880	82.962
19890	-77.175		19890	90.947
19900	-81.76		19900	73.158
19910	-84.148		19910	77.905
19920	-88.532		19920	93.197
19930	-93.289		19930	95.422
19940	-94.979		19940	95.722
19950	-98.125		19950	88.342
19960	-103.67		19960	72.159
19970	-86.496		19970	70.906
[truncated: 8,003 more rows]
