# Supplementary material for: Role of hydrogen bond alternation and charge transfer states in photoactivation of the Orange Carotenoid Protein
Source: Commun Biol. 2021 May 10;4:539. doi: 10.1038/s42003-021-02022-3 (PMC8110590; doi:10.1038/s42003-021-02022-3)
Supplement: Supplementary file 6 — Supplementary Data 4 [file 42003_2021_2022_MOESM6_ESM.xlsx]

## Sheet: A
Raman Shift (cm-1)	ECN_neutral-Raman_s.spec	ECN-H_Cation-Raman_s.spec
800	4.79766e-05	-0.89927
801	5.00494e-05	-0.89922
802	5.29795e-05	-0.89917
803	5.69857e-05	-0.89912
804	6.22977e-05	-0.89905
805	6.91508e-05	-0.89897
806	7.77788e-05	-0.89888
807	8.84066e-05	-0.89877
808	0.00010124	-0.89864
809	0.000116457	-0.89848
810	0.000134196	-0.8983
811	0.000154542	-0.89809
812	0.000177522	-0.89785
813	0.000203088	-0.89758
814	0.000231111	-0.89728
815	0.000261376	-0.89694
816	0.000293575	-0.89658
817	0.00032731	-0.89619
818	0.000362095	-0.89578
819	0.000397366	-0.89536
820	0.000432494	-0.89493
821	0.000466802	-0.89449
822	0.000499587	-0.89407
823	0.000530144	-0.89366
824	0.000557794	-0.89328
825	0.000581911	-0.89293
826	0.000601949	-0.89263
827	0.000617468	-0.89238
828	0.000628156	-0.89219
829	0.000633843	-0.89206
830	0.00063452	-0.892
831	0.000630336	-0.89201
832	0.000621604	-0.89208
833	0.000608789	-0.89223
834	0.000592495	-0.89243
835	0.00057345	-0.8927
836	0.000552476	-0.89301
837	0.000530467	-0.89337
838	0.00050836	-0.89376
839	0.000487109	-0.89418
840	0.000467651	-0.89461
841	0.000450887	-0.89504
842	0.000437655	-0.89548
843	0.000428711	-0.8959
844	0.000424714	-0.8963
845	0.000426213	-0.89667
846	0.000433639	-0.89701
847	0.000447296	-0.89732
848	0.000467362	-0.89759
849	0.000493885	-0.89781
850	0.000526789	-0.898
851	0.000565868	-0.89813
852	0.000610799	-0.89823
853	0.000661141	-0.89827
854	0.000716341	-0.89828
855	0.000775745	-0.89824
856	0.000838604	-0.89816
857	0.000904082	-0.89804
858	0.000971278	-0.89789
859	0.00104	-0.8977
860	0.00111	-0.89747
861	0.00117	-0.89722
862	0.00124	-0.89694
863	0.0013	-0.89662
864	0.00136	-0.89629
865	0.00141	-0.89593
866	0.00145	-0.89556
867	0.00149	-0.89517
868	0.00153	-0.89476
869	0.00156	-0.89435
870	0.00158	-0.89392
871	0.00159	-0.8935
872	0.0016	-0.89307
873	0.0016	-0.89264
874	0.00159	-0.89222
875	0.00159	-0.8918
876	0.00157	-0.8914
877	0.00156	-0.89102
878	0.00154	-0.89066
879	0.00152	-0.89032
880	0.0015	-0.89001
881	0.00148	-0.88974
882	0.00146	-0.8895
883	0.00143	-0.88931
884	0.00141	-0.88916
885	0.00139	-0.88907
886	0.00137	-0.88902
887	0.00134	-0.88903
888	0.00132	-0.88909
889	0.00129	-0.8892
890	0.00127	-0.88937
891	0.00124	-0.88958
892	0.00121	-0.88984
893	0.00117	-0.89014
894	0.00114	-0.89048
895	0.0011	-0.89084
896	0.00107	-0.89121
897	0.00103	-0.8916
898	0.000992308	-0.89199
899	0.000955908	-0.89237
900	0.000921366	-0.89273
901	0.000889592	-0.89306
902	0.000861503	-0.89335
903	0.000837987	-0.89359
904	0.00081986	-0.89377
905	0.000807839	-0.89388
906	0.000802501	-0.89393
907	0.00080426	-0.89389
908	0.000813337	-0.89377
909	0.00082975	-0.89357
910	0.000853294	-0.89329
911	0.000883544	-0.89292
912	0.000919855	-0.89248
913	0.00096138	-0.89196
914	0.00101	-0.89139
915	0.00106	-0.89076
916	0.00111	-0.8901
917	0.00116	-0.88941
918	0.00121	-0.88872
919	0.00125	-0.88805
920	0.0013	-0.8874
921	0.00133	-0.88681
922	0.00137	-0.88627
923	0.00139	-0.88582
924	0.00141	-0.88547
925	0.00142	-0.88521
926	0.00142	-0.88508
927	0.00141	-0.88505
928	0.0014	-0.88515
929	0.00137	-0.88536
930	0.00134	-0.88569
931	0.00131	-0.88611
932	0.00126	-0.88662
933	0.00122	-0.88721
934	0.00117	-0.88785
935	0.00112	-0.88853
936	0.00106	-0.88923
937	0.00101	-0.88993
938	0.000953417	-0.89061
939	0.000899631	-0.89125
940	0.000847275	-0.89185
941	0.000796887	-0.89237
942	0.000748909	-0.89283
943	0.000703688	-0.89319
944	0.000661483	-0.89347
945	0.000622467	-0.89364
946	0.000586733	-0.89372
947	0.0005543	-0.89371
948	0.000525121	-0.8936
949	0.000499086	-0.89341
950	0.000476031	-0.89314
951	0.000455748	-0.89281
952	0.000437985	-0.89243
953	0.000422468	-0.89201
954	0.000408903	-0.89156
955	0.000396993	-0.89111
956	0.000386457	-0.89066
957	0.00037704	-0.89023
958	0.000368534	-0.88983
959	0.0003608	-0.88947
960	0.000353782	-0.88917
961	0.000347531	-0.88892
962	0.000342221	-0.88873
963	0.000338167	-0.88861
964	0.000335839	-0.88853
965	0.000335877	-0.88851
966	0.000339099	-0.88851
967	0.000346508	-0.88854
968	0.000359291	-0.88855
969	0.000378817	-0.88855
970	0.00040663	-0.88848
971	0.000444428	-0.88834
972	0.000494046	-0.88808
973	0.000557424	-0.88768
974	0.00063657	-0.8871
975	0.000733519	-0.88632
976	0.00085028	-0.88532
977	0.000988785	-0.88405
978	0.00115	-0.88252
979	0.00134	-0.88069
980	0.00155	-0.87857
981	0.00179	-0.87615
982	0.00206	-0.87344
983	0.00236	-0.87044
984	0.00269	-0.86718
985	0.00304	-0.86369
986	0.00342	-0.85999
987	0.00382	-0.85614
988	0.00425	-0.85219
989	0.0047	-0.84818
990	0.00516	-0.84417
991	0.00565	-0.84022
992	0.00614	-0.83639
993	0.00664	-0.83274
994	0.00716	-0.82932
995	0.00767	-0.82619
996	0.0082	-0.82338
997	0.00873	-0.82094
998	0.00926	-0.81889
999	0.00981	-0.81724
1000	0.01037	-0.816
1001	0.01096	-0.81515
1002	0.01157	-0.81469
1003	0.01223	-0.81456
1004	0.01296	-0.81473
1005	0.01377	-0.81514
1006	0.01468	-0.81573
1007	0.01573	-0.81641
1008	0.01695	-0.81711
1009	0.01837	-0.81776
1010	0.02002	-0.81826
1011	0.02195	-0.81854
1012	0.02418	-0.81853
1013	0.02676	-0.81817
1014	0.02972	-0.81742
1015	0.03309	-0.81623
1016	0.03687	-0.81459
1017	0.04108	-0.81251
1018	0.04572	-0.80999
1019	0.05077	-0.80708
1020	0.05619	-0.80382
1021	0.06194	-0.80029
1022	0.06795	-0.79658
1023	0.07415	-0.79276
1024	0.08044	-0.78893
1025	0.08672	-0.7852
1026	0.09288	-0.78167
1027	0.0988	-0.77842
1028	0.10435	-0.77555
1029	0.10943	-0.77313
1030	0.11391	-0.77123
1031	0.11771	-0.7699
1032	0.12073	-0.76918
1033	0.12291	-0.76909
1034	0.1242	-0.76963
1035	0.12457	-0.77079
1036	0.12403	-0.77257
1037	0.1226	-0.77492
1038	0.1203	-0.7778
1039	0.11722	-0.78118
1040	0.11341	-0.78498
1041	0.10898	-0.78916
1042	0.10403	-0.79365
1043	0.09865	-0.79838
1044	0.09295	-0.80329
1045	0.08706	-0.80833
1046	0.08105	-0.81342
1047	0.07503	-0.81852
1048	0.06908	-0.82356
1049	0.06328	-0.82851
1050	0.05769	-0.83331
1051	0.05235	-0.83793
1052	0.0473	-0.84234
1053	0.04258	-0.84651
1054	0.03819	-0.85043
1055	0.03414	-0.85409
1056	0.03043	-0.85747
1057	0.02706	-0.86059
1058	0.024	-0.86344
1059	0.02125	-0.86605
1060	0.01878	-0.86842
1061	0.01658	-0.87057
1062	0.01463	-0.87252
1063	0.01289	-0.8743
1064	0.01136	-0.87592
1065	0.01001	-0.87741
1066	0.00882	-0.87878
1067	0.00778	-0.88005
1068	0.00687	-0.88124
1069	0.00607	-0.88236
1070	0.00538	-0.88341
1071	0.00477	-0.8844
1072	0.00424	-0.88535
1073	0.00377	-0.88624
1074	0.00337	-0.88709
1075	0.00302	-0.88788
1076	0.00271	-0.88864
1077	0.00245	-0.88934
1078	0.00222	-0.88999
1079	0.00203	-0.8906
1080	0.00186	-0.89116
1081	0.00173	-0.89168
1082	0.00162	-0.89215
1083	0.00155	-0.89259
1084	0.0015	-0.89299
1085	0.00147	-0.89336
1086	0.00147	-0.89371
1087	0.0015	-0.89403
1088	0.00156	-0.89434
1089	0.00164	-0.89464
1090	0.00174	-0.89493
1091	0.00186	-0.89521
1092	0.00201	-0.89549
1093	0.00217	-0.89576
1094	0.00235	-0.89604
1095	0.00254	-0.89631
1096	0.00273	-0.89658
1097	0.00292	-0.89685
1098	0.00311	-0.89711
1099	0.00329	-0.89737
1100	0.00346	-0.89762
1101	0.00361	-0.89786
1102	0.00374	-0.89808
1103	0.00383	-0.8983
1104	0.0039	-0.8985
1105	0.00394	-0.89869
1106	0.00394	-0.89886
1107	0.00391	-0.89901
1108	0.00385	-0.89915
1109	0.00376	-0.89927
1110	0.00363	-0.89938
1111	0.00348	-0.89947
1112	0.00331	-0.89955
1113	0.00311	-0.89962
1114	0.00291	-0.89968
1115	0.00269	-0.89972
1116	0.00247	-0.89975
1117	0.00225	-0.89978
1118	0.00203	-0.89979
1119	0.00182	-0.8998
1120	0.00161	-0.8998
1121	0.00142	-0.89979
1122	0.00125	-0.89977
1123	0.00108	-0.89975
1124	0.00093869	-0.89972
1125	0.000809907	-0.89969
1126	0.000697362	-0.89965
1127	0.00060053	-0.8996
1128	0.000518585	-0.89954
1129	0.000450473	-0.89948
1130	0.00039498	-0.8994
1131	0.000350794	-0.89932
1132	0.000316559	-0.89922
1133	0.000290928	-0.89911
1134	0.000272593	-0.89899
1135	0.000260326	-0.89884
1136	0.000252996	-0.89866
1137	0.000249591	-0.89846
1138	0.000249226	-0.89821
1139	0.000251154	-0.89792
1140	0.000254767	-0.89756
1141	0.0002596	-0.89713
1142	0.000265325	-0.89661
1143	0.000271757	-0.89598
1144	0.000278845	-0.89523
1145	0.000286674	-0.89431
1146	0.000295464	-0.89321
1147	0.00030557	-0.8919
1148	0.000317491	-0.89034
1149	0.000331871	-0.8885
1150	0.000349517	-0.88634
1151	0.000371419	-0.88383
1152	0.000398766	-0.88093
1153	0.000432985	-0.87761
1154	0.00047578	-0.87384
1155	0.000529172	-0.86961
1156	0.000595565	-0.86489
1157	0.000677807	-0.8597
1158	0.000779275	-0.85403
1159	0.000903964	-0.84792
1160	0.00106	-0.84141
1161	0.00124	-0.83455
1162	0.00147	-0.82742
1163	0.00174	-0.82012
1164	0.00208	-0.81274
1165	0.00248	-0.80542
1166	0.00296	-0.79827
1167	0.00354	-0.79143
1168	0.00424	-0.78504
1169	0.00509	-0.77923
1170	0.0061	-0.77414
1171	0.00732	-0.76987
1172	0.00879	-0.76653
1173	0.01056	-0.76419
1174	0.01268	-0.7629
1175	0.01524	-0.76269
1176	0.0183	-0.76357
1177	0.02197	-0.76549
1178	0.02636	-0.7684
1179	0.03157	-0.77223
1180	0.03775	-0.77687
1181	0.04502	-0.78221
1182	0.05355	-0.78811
1183	0.06347	-0.79444
1184	0.07493	-0.80105
1185	0.08807	-0.80781
1186	0.103	-0.8146
1187	0.11982	-0.82129
1188	0.13859	-0.82778
1189	0.15932	-0.83397
1190	0.18198	-0.83981
1191	0.20647	-0.84523
1192	0.23263	-0.85021
1193	0.26024	-0.85471
1194	0.28899	-0.85873
1195	0.31851	-0.86228
1196	0.34837	-0.86538
1197	0.37807	-0.86804
1198	0.4071	-0.87029
1199	0.43489	-0.87216
1200	0.46086	-0.87368
1201	0.48446	-0.87487
1202	0.50517	-0.87578
1203	0.5225	-0.8764
1204	0.53605	-0.87678
1205	0.5455	-0.87691
1206	0.55062	-0.87681
1207	0.55133	-0.87649
1208	0.54763	-0.87594
1209	0.53964	-0.87517
1210	0.52761	-0.87417
1211	0.51188	-0.87294
1212	0.49288	-0.87147
1213	0.47113	-0.86976
1214	0.44716	-0.86779
1215	0.42157	-0.86556
1216	0.39496	-0.86307
1217	0.3679	-0.86031
1218	0.34094	-0.85729
1219	0.31458	-0.85402
1220	0.28927	-0.85049
1221	0.26537	-0.84672
1222	0.24317	-0.84273
1223	0.22288	-0.83853
1224	0.20462	-0.83414
1225	0.18845	-0.82959
1226	0.17433	-0.8249
1227	0.16221	-0.82009
1228	0.15192	-0.81519
1229	0.14332	-0.81024
1230	0.13619	-0.80525
1231	0.13031	-0.80024
1232	0.12547	-0.79525
1233	0.12142	-0.7903
1234	0.11795	-0.7854
1235	0.11488	-0.78059
1236	0.11202	-0.77586
1237	0.10922	-0.77124
1238	0.10636	-0.76675
1239	0.10336	-0.76239
1240	0.10015	-0.75817
1241	0.09669	-0.75409
1242	0.09299	-0.75016
1243	0.08905	-0.74637
1244	0.0849	-0.74273
1245	0.0806	-0.73922
1246	0.0762	-0.73586
1247	0.07176	-0.73264
1248	0.06735	-0.72956
1249	0.06302	-0.72662
1250	0.05885	-0.72384
1251	0.05488	-0.72125
1252	0.05114	-0.71886
1253	0.04768	-0.71672
1254	0.04451	-0.71487
1255	0.04164	-0.71336
1256	0.03907	-0.71226
1257	0.03679	-0.71161
1258	0.03477	-0.71149
1259	0.03298	-0.71196
1260	0.03141	-0.71307
1261	0.03	-0.71488
1262	0.02872	-0.7174
1263	0.02754	-0.72068
1264	0.02642	-0.7247
1265	0.02533	-0.72947
1266	0.02425	-0.73494
1267	0.02316	-0.74107
1268	0.02204	-0.74779
1269	0.02089	-0.75503
1270	0.01971	-0.76269
1271	0.01849	-0.77067
1272	0.01724	-0.77888
1273	0.01597	-0.78719
1274	0.01471	-0.79551
1275	0.01346	-0.80373
1276	0.01224	-0.81177
1277	0.01106	-0.81954
1278	0.00995	-0.82696
1279	0.00892	-0.83397
1280	0.00799	-0.84053
1281	0.00717	-0.8466
1282	0.00647	-0.85216
1283	0.00591	-0.85719
1284	0.0055	-0.86169
1285	0.00526	-0.86567
1286	0.00518	-0.86913
1287	0.00529	-0.87211
1288	0.00559	-0.87461
1289	0.00611	-0.87667
1290	0.00684	-0.87831
1291	0.00781	-0.87955
1292	0.00901	-0.88043
1293	0.01047	-0.88097
1294	0.01217	-0.88119
1295	0.01414	-0.88111
1296	0.01636	-0.88075
1297	0.01882	-0.88014
1298	0.02152	-0.87929
1299	0.02443	-0.87822
1300	0.02752	-0.87695
1301	0.03076	-0.87549
1302	0.03411	-0.87387
1303	0.03751	-0.8721
1304	0.04092	-0.87022
1305	0.04427	-0.86826
1306	0.04749	-0.86623
1307	0.05054	-0.86419
1308	0.05333	-0.86215
1309	0.05583	-0.86017
1310	0.05798	-0.85827
1311	0.05972	-0.8565
1312	0.06103	-0.8549
1313	0.06189	-0.85349
1314	0.06228	-0.8523
1315	0.0622	-0.85137
1316	0.06168	-0.85071
1317	0.06072	-0.85032
1318	0.05938	-0.85022
1319	0.0577	-0.8504
1320	0.05574	-0.85084
1321	0.05355	-0.85153
1322	0.0512	-0.85244
1323	0.04876	-0.85353
1324	0.0463	-0.85477
1325	0.04387	-0.8561
1326	0.04153	-0.8575
1327	0.03933	-0.85891
1328	0.03732	-0.86028
1329	0.03551	-0.86157
1330	0.03395	-0.86274
1331	0.03263	-0.86374
1332	0.03156	-0.86455
1333	0.03074	-0.86513
1334	0.03014	-0.86546
1335	0.02976	-0.86552
1336	0.02955	-0.86528
1337	0.0295	-0.86476
1338	0.02956	-0.86393
1339	0.02971	-0.86281
1340	0.02992	-0.86141
1341	0.03014	-0.85972
1342	0.03036	-0.85777
1343	0.03055	-0.85559
1344	0.03069	-0.85319
1345	0.03076	-0.85061
1346	0.03076	-0.84788
1347	0.03068	-0.84504
1348	0.03052	-0.84212
1349	0.03029	-0.83916
1350	0.02998	-0.83622
1351	0.0296	-0.83332
1352	0.02916	-0.83052
1353	0.02868	-0.82786
1354	0.02815	-0.82537
1355	0.02759	-0.8231
1356	0.02701	-0.82107
1357	0.0264	-0.81932
1358	0.02577	-0.81786
1359	0.02514	-0.81672
1360	0.02449	-0.81589
1361	0.02383	-0.81538
1362	0.02316	-0.8152
1363	0.02248	-0.81532
1364	0.0218	-0.81574
1365	0.02111	-0.81642
1366	0.02041	-0.81737
1367	0.01972	-0.81854
1368	0.01902	-0.81991
1369	0.01833	-0.82147
1370	0.01764	-0.82318
1371	0.01696	-0.82504
1372	0.01629	-0.82702
1373	0.01564	-0.82911
1374	0.01501	-0.8313
1375	0.01441	-0.83359
1376	0.01382	-0.83595
1377	0.01327	-0.83839
1378	0.01275	-0.84091
1379	0.01225	-0.84349
1380	0.0118	-0.84612
1381	0.01138	-0.84879
1382	0.011	-0.8515
1383	0.01066	-0.85421
1384	0.01036	-0.85691
1385	0.01012	-0.85958
1386	0.00993	-0.86219
1387	0.00979	-0.86472
1388	0.00971	-0.86714
1389	0.00969	-0.86943
1390	0.00973	-0.87157
1391	0.00984	-0.87354
1392	0.01001	-0.87533
1393	0.01024	-0.87692
1394	0.01052	-0.87832
1395	0.01086	-0.87952
1396	0.01123	-0.88054
1397	0.01164	-0.88137
1398	0.01206	-0.88204
1399	0.0125	-0.88256
1400	0.01292	-0.88296
1401	0.01333	-0.88326
1402	0.0137	-0.88348
1403	0.01402	-0.88364
1404	0.01428	-0.88377
1405	0.01447	-0.88388
1406	0.01458	-0.88401
1407	0.0146	-0.88416
1408	0.01454	-0.88434
1409	0.01439	-0.88457
1410	0.01416	-0.88486
1411	0.01384	-0.88519
1412	0.01346	-0.88559
1413	0.01301	-0.88603
1414	0.0125	-0.88653
1415	0.01196	-0.88706
1416	0.01139	-0.88763
1417	0.01079	-0.88822
1418	0.0102	-0.88882
1419	0.00961	-0.88942
1420	0.00903	-0.89001
1421	0.00848	-0.89058
1422	0.00797	-0.89112
1423	0.00749	-0.89162
1424	0.00706	-0.89206
1425	0.00668	-0.89245
1426	0.00635	-0.89277
1427	0.00608	-0.89302
1428	0.00588	-0.89319
1429	0.00573	-0.89328
1430	0.00564	-0.89328
1431	0.00562	-0.89319
1432	0.00566	-0.893
1433	0.00576	-0.89272
1434	0.00591	-0.89235
1435	0.00612	-0.89189
1436	0.00637	-0.89134
1437	0.00667	-0.8907
1438	0.007	-0.88999
1439	0.00736	-0.88921
1440	0.00773	-0.88836
1441	0.0081	-0.88746
1442	0.00847	-0.88651
1443	0.00882	-0.88552
1444	0.00915	-0.88449
1445	0.00943	-0.88343
1446	0.00966	-0.88233
1447	0.00983	-0.88118
1448	0.00993	-0.87998
1449	0.00996	-0.87872
1450	0.00992	-0.87737
1451	0.0098	-0.87592
1452	0.0096	-0.87433
1453	0.00934	-0.87258
1454	0.00901	-0.87063
1455	0.00861	-0.86847
1456	0.00817	-0.86605
1457	0.00769	-0.86336
1458	0.00717	-0.86037
1459	0.00663	-0.85708
1460	0.00609	-0.85347
1461	0.00554	-0.84955
1462	0.005	-0.84534
1463	0.00447	-0.84087
1464	0.00397	-0.83616
1465	0.00349	-0.83128
1466	0.00305	-0.82627
1467	0.00265	-0.8212
1468	0.00228	-0.81615
1469	0.00196	-0.81118
1470	0.00168	-0.80638
1471	0.00144	-0.8018
1472	0.00124	-0.79754
1473	0.00108	-0.79365
1474	0.00097276	-0.79019
1475	0.000907058	-0.78721
1476	0.000889579	-0.78475
1477	0.000924721	-0.78284
1478	0.00102	-0.7815
1479	0.00118	-0.78072
1480	0.00142	-0.78051
1481	0.00176	-0.78084
1482	0.0022	-0.78169
1483	0.00278	-0.78302
1484	0.00352	-0.78478
1485	0.00445	-0.78691
1486	0.00561	-0.78936
1487	0.00703	-0.79206
1488	0.00875	-0.79493
1489	0.01082	-0.79789
1490	0.01329	-0.80088
1491	0.0162	-0.8038
1492	0.01959	-0.80659
1493	0.02351	-0.80917
1494	0.02799	-0.81148
1495	0.03305	-0.81346
1496	0.03871	-0.81506
1497	0.04496	-0.81626
1498	0.05179	-0.81701
1499	0.05915	-0.81733
1500	0.06699	-0.81721
1501	0.07523	-0.81667
1502	0.08377	-0.81575
1503	0.09248	-0.8145
1504	0.10123	-0.81297
1505	0.10986	-0.81123
1506	0.1182	-0.80934
1507	0.12609	-0.80739
1508	0.13335	-0.80544
1509	0.13983	-0.80356
1510	0.14536	-0.80182
1511	0.14983	-0.80027
1512	0.15311	-0.79895
1513	0.15513	-0.79791
1514	0.15584	-0.79716
1515	0.15524	-0.79671
1516	0.15333	-0.79657
1517	0.15018	-0.79673
1518	0.14588	-0.79718
1519	0.14052	-0.79789
1520	0.13427	-0.79885
1521	0.12726	-0.80003
1522	0.11967	-0.80142
1523	0.11166	-0.80298
1524	0.10341	-0.80471
1525	0.09508	-0.8066
1526	0.08683	-0.80863
1527	0.07879	-0.8108
1528	0.07109	-0.81311
1529	0.06383	-0.81556
1530	0.0571	-0.81814
1531	0.05097	-0.82087
1532	0.04549	-0.82372
1533	0.04072	-0.8267
1534	0.0367	-0.82979
1535	0.03345	-0.83297
1536	0.03102	-0.8362
1537	0.02946	-0.83945
1538	0.02883	-0.84266
1539	0.02921	-0.84576
1540	0.0307	-0.84869
1541	0.03342	-0.85134
1542	0.03754	-0.8536
1543	0.04322	-0.85536
1544	0.05069	-0.85647
1545	0.06017	-0.85675
1546	0.07191	-0.85603
1547	0.08617	-0.8541
1548	0.10321	-0.85072
1549	0.1233	-0.84564
1550	0.14667	-0.8386
1551	0.1735	-0.82929
1552	0.20395	-0.81744
1553	0.23807	-0.80273
1554	0.27588	-0.78488
1555	0.31725	-0.76362
1556	0.36196	-0.73871
1557	0.4097	-0.70996
1558	0.45999	-0.67727
1559	0.51228	-0.64058
1560	0.56587	-0.59998
1561	0.61999	-0.55564
1562	0.67377	-0.50787
1563	0.72629	-0.4571
1564	0.77661	-0.40392
1565	0.82378	-0.34902
1566	0.86687	-0.29325
1567	0.90504	-0.23751
1568	0.93753	-0.18284
1569	0.96369	-0.13027
1570	0.98302	-0.08089
1571	0.99518	-0.03575
1572	1	0.00418
1573	0.99746	0.03801
1574	0.98774	0.06499
1575	0.97113	0.08454
1576	0.94809	0.09627
1577	0.91919	0.1
1578	0.88511	0.09577
1579	0.84657	0.08381
1580	0.80435	0.06458
1581	0.75926	0.03869
1582	0.71208	0.00693
1583	0.66359	-0.02983
1584	0.61452	-0.07059
1585	0.56552	-0.11435
1586	0.51721	-0.16008
1587	0.47011	-0.20679
1588	0.42468	-0.25356
1589	0.38128	-0.29953
1590	0.34021	-0.34398
1591	0.3017	-0.38629
1592	0.26589	-0.42598
1593	0.23287	-0.46271
1594	0.20267	-0.49624
1595	0.17528	-0.52648
1596	0.15063	-0.55342
1597	0.12862	-0.57716
1598	0.10914	-0.59785
1599	0.09202	-0.61573
1600	0.07711	-0.63104
1601	0.06424	-0.64408
1602	0.05321	-0.65512
1603	0.04386	-0.66446
1604	0.03599	-0.67234
1605	0.02945	-0.67901
1606	0.02406	-0.68468
1607	0.01968	-0.68949
1608	0.01616	-0.69359
1609	0.01337	-0.69706
1610	0.01121	-0.69995
1611	0.00956	-0.70229
1612	0.00836	-0.70409
1613	0.00751	-0.70532
1614	0.00697	-0.70598
1615	0.00667	-0.70604
1616	0.00659	-0.7055
1617	0.00669	-0.70438
1618	0.00694	-0.7027
1619	0.00735	-0.70053
1620	0.00788	-0.69796
1621	0.00856	-0.6951
1622	0.00936	-0.69211
1623	0.01031	-0.68915
1624	0.0114	-0.6864
1625	0.01264	-0.68405
1626	0.01403	-0.6823
1627	0.01558	-0.68131
1628	0.01729	-0.68126
1629	0.01916	-0.68228
1630	0.02117	-0.68447
1631	0.02331	-0.6879
1632	0.02557	-0.69259
1633	0.02791	-0.69852
1634	0.03031	-0.70564
1635	0.03274	-0.71385
1636	0.03515	-0.72301
1637	0.0375	-0.73297
1638	0.03976	-0.74354
1639	0.04186	-0.75455
1640	0.04378	-0.7658
1641	0.04547	-0.77708
1642	0.0469	-0.78823
1643	0.04802	-0.79908
1644	0.04883	-0.80948
1645	0.04929	-0.81931
1646	0.04941	-0.82848
1647	0.04918	-0.83692
1648	0.0486	-0.84458
1649	0.0477	-0.85145
1650	0.04649	-0.85753
1651	0.04501	-0.86283
1652	0.04328	-0.8674
1653	0.04135	-0.87128
1654	0.03924	-0.87453
1655	0.03702	-0.87722
1656	0.0347	-0.8794
1657	0.03234	-0.88116
1658	0.02997	-0.88255
1659	0.02762	-0.88363
1660	0.02532	-0.88447
1661	0.0231	-0.88511
1662	0.02098	-0.88561
1663	0.01897	-0.88601
1664	0.01709	-0.88634
1665	0.01534	-0.88664
1666	0.01372	-0.88693
1667	0.01225	-0.88723
1668	0.01091	-0.88756
1669	0.00971	-0.88793
1670	0.00863	-0.88834
1671	0.00767	-0.88879
1672	0.00683	-0.88929
1673	0.00608	-0.88984
1674	0.00542	-0.89042
1675	0.00485	-0.89103
1676	0.00436	-0.89166
1677	0.00392	-0.89231
1678	0.00355	-0.89296
1679	0.00322	-0.89361
1680	0.00293	-0.89424
1681	0.00268	-0.89485
1682	0.00246	-0.89543
1683	0.00226	-0.89598
1684	0.00208	-0.89649
1685	0.00192	-0.89697
1686	0.00176	-0.8974
1687	0.00162	-0.89778
1688	0.00149	-0.89813
1689	0.00137	-0.89843
1690	0.00125	-0.8987
1691	0.00114	-0.89893
1692	0.00103	-0.89913
1693	0.000929878	-0.89929
1694	0.000834279	-0.89943
1695	0.000744293	-0.89955
1696	0.000660066	-0.89965
1697	0.000581739	-0.89972
1698	0.000509417	-0.89978
1699	0.000443148	-0.89983
1700	0.000382914	-0.89987
1701	0.000328625	-0.8999
1702	0.00028012	-0.89993
1703	0.000237177	-0.89995
1704	0.000199521	-0.89996
1705	0.000166839	-0.89997
1706	0.000138795	-0.89998
1707	0.000115041	-0.89999
1708	9.52379e-05	-0.89999
1709	7.90656e-05	-0.89999
1710	6.6237e-05	-0.89999
1711	5.65092e-05	-0.9
1712	4.96933e-05	-0.9
1713	4.56618e-05	-0.9
1714	4.43544e-05	-0.9
1715	4.5782e-05	-0.9
1716	5.00276e-05	-0.9
1717	5.72456e-05	-0.9
1718	6.76578e-05	-0.9
1719	8.1547e-05	-0.9
1720	9.92465e-05	-0.9
1721	0.000121127	-0.9
1722	0.000147579	-0.9
1723	0.000178993	-0.9
1724	0.000215736	-0.9
1725	0.000258124	-0.9
1726	0.000306392	-0.9
1727	0.000360668	-0.9
1728	0.00042094	-0.9
1729	0.000487033	-0.9
1730	0.000558582	-0.9
1731	0.000635018	-0.9
1732	0.000715555	-0.9
1733	0.00079919	-0.9
1734	0.000884715	-0.9
1735	0.000970734	-0.9
1736	0.00106	-0.9
1737	0.00114	-0.9
1738	0.00122	-0.9
1739	0.00129	-0.9
1740	0.00135	-0.9
1741	0.00141	-0.9
1742	0.00145	-0.9
1743	0.00148	-0.9
1744	0.0015	-0.9
1745	0.00151	-0.9
1746	0.0015	-0.9
1747	0.00148	-0.9
1748	0.00144	-0.9
1749	0.0014	-0.9
1750	0.00134	-0.9
1751	0.00128	-0.9
1752	0.00121	-0.9
1753	0.00113	-0.9
1754	0.00105	-0.9
1755	0.000960415	-0.9
1756	0.000874366	-0.9
1757	0.000788982	-0.9
1758	0.000705636	-0.9
1759	0.000625509	-0.9
1760	0.000549574	-0.9
1761	0.000478584	-0.9
1762	0.000413076	-0.9
1763	0.00035338	-0.9
1764	0.000299635	-0.9
1765	0.000251816	-0.9
1766	0.000209756	-0.9
1767	0.000173174	-0.9
1768	0.000141708	-0.9
1769	0.000114932	-0.9
1770	9.23913e-05	-0.9
1771	7.36138e-05	-0.9
1772	5.81336e-05	-0.9
1773	4.55024e-05	-0.9
1774	3.53006e-05	-0.9
1775	2.71437e-05	-0.9
1776	2.06869e-05	-0.9
1777	1.56265e-05	-0.9
1778	1.16995e-05	-0.9
1779	8.68183e-06	-0.9
1780	6.38552e-06	-0.9
1781	4.65501e-06	-0.9
1782	3.36344e-06	-0.9
1783	2.40873e-06	-0.9
1784	1.70974e-06	-0.9
1785	1.20286e-06	-0.9
1786	8.38757e-07	-0.9
1787	5.79693e-07	-0.9
1788	3.971e-07	-0.9
1789	2.69613e-07	-0.9
1790	1.81435e-07	-0.9
1791	1.21016e-07	-0.9
1792	8.00022e-08	-0.9
1793	5.24206e-08	-0.9
1794	3.4044e-08	-0.9
1795	2.19139e-08	-0.9
1796	1.3981e-08	-0.9
1797	8.84089e-09	-0.9
1798	5.54107e-09	-0.9
1799	3.44216e-09	-0.9
1800	2.11937e-09	-0.9
1801	1.29337e-09	-0.9
1802	7.82312e-10	-0.9
1803	4.69003e-10	-0.9
1804	2.78683e-10	-0.9
1805	1.64129e-10	-0.9
1806	9.58077e-11	-0.9
1807	5.54312e-11	-0.9
1808	3.17869e-11	-0.9
1809	1.80668e-11	-0.9
1810	1.01778e-11	-0.9
1811	5.68286e-12	-0.9
1812	3.14499e-12	-0.9
1813	1.72508e-12	-0.9
1814	9.37868e-13	-0.9
1815	5.05374e-13	-0.9
1816	2.69913e-13	-0.9
1817	1.42881e-13	-0.9
1818	7.49658e-14	-0.9
1819	3.89845e-14	-0.9
1820	2.00938e-14	-0.9
1821	1.02653e-14	-0.9
1822	5.19778e-15	-0.9
1823	2.60859e-15	-0.9
1824	1.29758e-15	-0.9
1825	6.39735e-16	-0.9
1826	3.12613e-16	-0.9
1827	1.51409e-16	-0.9
1828	7.26839e-17	-0.9
1829	3.45831e-17	-0.9
1830	1.6309e-17	-0.9
1831	7.62313e-18	-0.9
1832	3.53165e-18	-0.9
1833	1.62167e-18	-0.9
1834	7.38048e-19	-0.9
1835	3.32926e-19	-0.9
1836	1.4885e-19	-0.9
1837	6.59618e-20	-0.9
1838	2.89717e-20	-0.9
1839	1.26123e-20	-0.9
1840	5.44197e-21	-0.9
1841	2.32733e-21	-0.9
1842	9.86501e-22	-0.9
1843	4.14455e-22	-0.9
1844	1.72582e-22	-0.9
1845	7.12288e-23	-0.9
1846	2.91376e-23	-0.9
1847	1.18139e-23	-0.9
1848	4.74756e-24	-0.9
1849	1.89098e-24	-0.9
1850	7.46526e-25	-0.9
1851	2.92107e-25	-0.9
1852	1.13286e-25	-0.9
1853	4.35465e-26	-0.9
1854	1.65909e-26	-0.9
1855	6.26505e-27	-0.9
1856	2.34487e-27	-0.9
1857	8.69868e-28	-0.9
1858	3.19836e-28	-0.9
1859	1.16558e-28	-0.9
1860	4.21011e-29	-0.9
1861	1.50725e-29	-0.9
1862	5.34834e-30	-0.9
1863	1.88101e-30	-0.9
1864	6.55695e-31	-0.9
1865	2.26544e-31	-0.9
1866	7.7579e-32	-0.9
1867	2.63314e-32	-0.9
1868	8.85818e-33	-0.9
1869	2.95361e-33	-0.9
1870	9.7612e-34	-0.9
1871	3.19736e-34	-0.9
1872	1.03805e-34	-0.9
1873	3.34032e-35	-0.9
1874	1.06536e-35	-0.9
1875	3.36777e-36	-0.9
1876	1.05519e-36	-0.9
1877	3.27685e-37	-0.9
1878	1.00861e-37	-0.9
1879	3.077e-38	-0.9
1880	9.30407e-39	-0.9
1881	2.78842e-39	-0.9
1882	8.28289e-40	-0.9
1883	2.43863e-40	-0.9
1884	7.11622e-41	-0.9
1885	2.05822e-41	-0.9
1886	5.90032e-42	-0.9
1887	1.67648e-42	-0.9
1888	4.72128e-43	-0.9
1889	1.31784e-43	-0.9
1890	3.64589e-44	-0.9
1891	9.99733e-45	-0.9
1892	2.71709e-45	-0.9
1893	7.31921e-46	-0.9
1894	1.95418e-46	-0.9
1895	5.17134e-47	-0.9
1896	1.35638e-47	-0.9
1897	3.52615e-48	-0.9
1898	9.08571e-49	-0.9
1899	2.32037e-49	-0.9
1900	5.87346e-50	-0.9
1901	1.47357e-50	-0.9
1902	3.66427e-51	-0.9
1903	9.03115e-52	-0.9
1904	2.20617e-52	-0.9
1905	5.34163e-53	-0.9
1906	1.28189e-53	-0.9
1907	3.04904e-54	-0.9
1908	7.18816e-55	-0.9
1909	1.67962e-55	-0.9
1910	3.88996e-56	-0.9
1911	8.92931e-57	-0.9
1912	2.03156e-57	-0.9
1913	4.58123e-58	-0.9
1914	1.02394e-58	-0.9
1915	2.26833e-59	-0.9
1916	4.98054e-60	-0.9
1917	1.08389e-60	-0.9
1918	2.33796e-61	-0.9
1919	4.99835e-62	-0.9
1920	1.05915e-62	-0.9
1921	2.22446e-63	-0.9
1922	4.63056e-64	-0.9
1923	9.55393e-65	-0.9
1924	1.95375e-65	-0.9
1925	3.96002e-66	-0.9
1926	7.95544e-67	-0.9
1927	1.58406e-67	-0.9
1928	3.1262e-68	-0.9
1929	6.11509e-69	-0.9
1930	1.18557e-69	-0.9
1931	2.27821e-70	-0.9
1932	4.33908e-71	-0.9
1933	8.1911e-72	-0.9
1934	1.53259e-72	-0.9
1935	2.84217e-73	-0.9
1936	5.22411e-74	-0.9
1937	9.51733e-75	-0.9
1938	1.71853e-75	-0.9
1939	3.07567e-76	-0.9
1940	5.45583e-77	-0.9
1941	9.59228e-78	-0.9
1942	1.67156e-78	-0.9
1943	2.88711e-79	-0.9
1944	4.94246e-80	-0.9
1945	8.38615e-81	-0.9
1946	1.41033e-81	-0.9
1947	2.35082e-82	-0.9
1948	3.88381e-83	-0.9
1949	6.3597e-84	-0.9
1950	1.03218e-84	-0.9
1951	1.66039e-85	-0.9
1952	2.64733e-86	-0.9
1953	4.18354e-87	-0.9
1954	6.5527e-88	-0.9
1955	1.01727e-88	-0.9
1956	1.56528e-89	-0.9
1957	2.38718e-90	-0.9
1958	3.60844e-91	-0.9
1959	5.40622e-92	-0.9
1960	8.028e-93	-0.9
1961	1.18157e-93	-0.9
1962	1.72367e-94	-0.9
1963	2.49222e-95	-0.9
1964	3.57156e-96	-0.9
1965	5.07305e-97	-0.9
1966	7.14201e-98	-0.9
1967	9.96578e-99	-0.9
1968	1.37829e-99	-0.9
1969	1.88935e-100	-0.9
1970	2.56697e-101	-0.9
1971	3.45677e-102	-0.9
1972	4.61381e-103	-0.9
1973	6.10362e-104	-0.9
1974	8.00305e-105	-0.9
1975	1.04007e-105	-0.9
1976	1.33971e-106	-0.9
1977	1.7104e-107	-0.9
1978	2.16433e-108	-0.9
1979	2.7145e-109	-0.9
1980	3.37439e-110	-0.9
1981	4.15758e-111	-0.9
1982	5.07722e-112	-0.9
1983	6.1454e-113	-0.9
1984	7.37249e-114	-0.9
1985	8.76633e-115	-0.9
1986	1.03314e-115	-0.9
1987	1.20682e-116	-0.9
1988	1.39723e-117	-0.9
1989	1.60335e-118	-0.9
1990	1.8236e-119	-0.9
1991	2.05576e-120	-0.9
1992	2.29696e-121	-0.9
1993	2.54374e-122	-0.9
1994	2.79211e-123	-0.9
1995	3.03762e-124	-0.9
1996	3.27546e-125	-0.9
1997	3.50067e-126	-0.9
1998	3.70826e-127	-0.9
1999	3.89339e-128	-0.9
2000	4.05159e-129	-0.9
2001	4.17891e-130	-0.9
2002	4.27209e-131	-0.9
2003	4.32869e-132	-0.9
2004	4.34723e-133	-0.9
2005	4.32722e-134	-0.9
2006	4.26917e-135	-0.9
2007	4.17464e-136	-0.9
2008	4.04607e-137	-0.9
2009	3.88676e-138	-0.9
2010	3.70068e-139	-0.9
2011	3.49233e-140	-0.9
2012	3.26654e-141	-0.9
2013	3.02831e-142	-0.9
2014	2.78261e-143	-0.9
2015	2.53422e-144	-0.9
2016	2.28758e-145	-0.9
2017	2.04667e-146	-0.9
2018	1.81492e-147	-0.9
2019	1.59517e-148	-0.9
2020	1.38963e-149	-0.9
2021	1.19985e-150	-0.9
2022	1.02682e-151	-0.9
2023	8.70973e-153	-0.9
2024	7.32239e-154	-0.9
2025	6.10156e-155	-0.9
2026	5.03928e-156	-0.9
2027	4.12511e-157	-0.9
2028	3.3469e-158	-0.9
2029	2.69146e-159	-0.9
2030	2.14523e-160	-0.9
2031	1.69473e-161	-0.9
2032	1.32698e-162	-0.9
2033	1.02984e-163	-0.9
2034	7.92162e-165	-0.9
2035	6.03946e-166	-0.9
2036	4.56374e-167	-0.9
2037	3.4181e-168	-0.9
2038	2.53739e-169	-0.9
2039	1.86694e-170	-0.9
2040	1.36148e-171	-0.9
2041	9.84086e-173	-0.9
2042	7.05008e-174	-0.9
2043	5.00605e-175	-0.9
2044	3.52318e-176	-0.9
2045	2.45762e-177	-0.9
2046	1.69916e-178	-0.9
2047	1.16438e-179	-0.9
2048	7.90847e-181	-0.9
2049	5.32391e-182	-0.9
2050	3.55229e-183	-0.9
2051	2.34924e-184	-0.9
2052	1.53987e-185	-0.9
2053	1.00042e-186	-0.9
2054	6.44194e-188	-0.9
2055	4.11143e-189	-0.9
2056	2.60081e-190	-0.9
2057	1.63066e-191	-0.9
2058	1.01335e-192	-0.9
2059	6.24156e-194	-0.9
2060	3.81037e-195	-0.9
2061	2.30558e-196	-0.9
2062	1.38272e-197	-0.9
2063	8.21915e-199	-0.9
2064	4.84238e-200	-0.9
2065	2.82769e-201	-0.9
2066	1.6366e-202	-0.9
2067	9.38845e-204	-0.9
2068	5.33808e-205	-0.9
2069	3.00826e-206	-0.9
2070	1.68029e-207	-0.9
2071	9.3024e-209	-0.9
2072	5.1044e-210	--
2073	2.77609e-211	--
2074	1.49645e-212	--
2075	7.99521e-214	--
2076	4.23387e-215	--
2077	2.22221e-216	--
2078	1.15604e-217	--
2079	5.96072e-219	--
2080	3.04624e-220	--
2081	1.54302e-221	-0.9
2082	7.74668e-223	-0.9
2083	3.85479e-224	-0.9
2084	1.90119e-225	-0.9
2085	9.29371e-227	-0.9
2086	4.50291e-228	-0.9
2087	2.1624e-229	-0.9
2088	1.02925e-230	-0.9
2089	4.85559e-232	-0.9
2090	2.27041e-233	-0.9
2091	1.05222e-234	-0.9
2092	4.83334e-236	-0.9
2093	2.20053e-237	-0.9
2094	9.92999e-239	-0.9
2095	4.44129e-240	-0.9
2096	1.96883e-241	-0.9
2097	8.65063e-243	-0.9
2098	3.76727e-244	-0.9
2099	1.62609e-245	-0.9
2100	6.95671e-247	-0.9
2101	2.94986e-248	-0.9
2102	1.23976e-249	-0.9
2103	5.16435e-251	-0.9
2104	2.13222e-252	-0.9
2105	8.72547e-254	-0.9
2106	3.53903e-255	-0.9
2107	1.42272e-256	-0.9
2108	5.66885e-258	-0.9
2109	2.23877e-259	-0.9
2110	8.76323e-261	-0.9
2111	3.39984e-262	-0.9
2112	1.30735e-263	-0.9
2113	4.9827e-265	-0.9
2114	1.88225e-266	-0.9
2115	7.04741e-268	-0.9
2116	2.6153e-269	-0.9
2117	9.61951e-271	-0.9
2118	3.5069e-272	-0.9
2119	1.26717e-273	-0.9
2120	4.53821e-275	-0.9
2121	1.61092e-276	-0.9
2122	5.66767e-278	-0.9
2123	1.97639e-279	-0.9
2124	6.83097e-281	-0.9
2125	2.34008e-282	-0.9
2126	7.94545e-284	-0.9
2127	2.6739e-285	-0.9
2128	8.91894e-287	-0.9
2129	2.94863e-288	-0.9
2130	9.66198e-290	-0.9
2131	3.13799e-291	-0.9
2132	1.01013e-292	-0.9
2133	3.22287e-294	-0.9
2134	1.01917e-295	-0.9
2135	3.19442e-297	-0.9
2136	9.92375e-299	-0.9
2137	3.05562e-300	-0.9
2138	9.3253e-302	-0.9
2139	2.82076e-303	-0.9
2140	8.45684e-305	-0.9
2141	2.51299e-306	-0.9
2142	0	-0.9
2143	0	-0.9
2144	0	-0.9
2145	0	-0.9
2146	--	-0.9
2147	--	-0.9
2148	--	-0.9
2149	--	-0.9
2150	--	-0.9
2151	--	-0.9
2152	--	-0.9
2153	--	-0.9
2154	--	-0.9
2155	0	-0.9
2156	0	-0.9
2157	0	-0.9
2158	0	-0.9
2159	0	-0.9
2160	0	-0.9
2161	0	-0.9
2162	0	-0.9
2163	0	-0.9
2164	0	-0.9
2165	0	-0.9
2166	0	-0.9
2167	0	-0.9
2168	0	-0.9
2169	0	-0.9
2170	0	-0.9
2171	0	-0.9
2172	0	-0.9
2173	0	-0.9
2174	0	-0.9
2175	0	-0.9
2176	0	-0.9
2177	0	-0.9
2178	0	-0.9
2179	0	-0.9
2180	0	-0.9
2181	0	-0.9
2182	0	-0.9
2183	0	-0.9
2184	0	-0.9
2185	0	-0.9
2186	0	-0.9
2187	0	-0.9
2188	0	-0.9
2189	0	-0.9
2190	0	-0.9
2191	0	-0.9
2192	0	-0.9
2193	0	-0.9
2194	0	-0.9
2195	0	-0.9
2196	0	-0.9
2197	0	-0.9
2198	0	-0.9
2199	0	-0.9
2200	0	-0.9

## Sheet: B
Raman Shift (cm-1)	ECN	ECH(H)
799.823	0.03806	-0.88821
801.752	0.02208	-0.88618
803.68	0.00799	-0.88273
805.609	0.00152	-0.87956
807.537	0.00312	-0.88167
809.466	0.00373	-0.88367
811.394	0	-0.88043
813.323	0.000186261	-0.88012
815.251	0.00255	-0.87997
817.18	0.00312	-0.8794
819.108	0.00412	-0.88333
821.037	0.00445	-0.88599
822.965	0.00385	-0.88421
824.894	0.00747	-0.88042
826.822	0.00834	-0.87895
828.75	0.00824	-0.88126
830.679	0.00853	-0.88792
832.607	0.00571	-0.89136
834.536	0.00519	-0.88201
836.464	0.0046	-0.87713
838.393	0.00312	-0.88321
840.321	0.00417	-0.88175
842.25	0.0064	-0.87808
844.178	0.00788	-0.88315
846.107	0.00814	-0.88738
848.035	0.00809	-0.88989
849.964	0.00698	-0.89479
851.892	0.00717	-0.89449
853.821	0.00861	-0.88939
855.749	0.00813	-0.8854
857.677	0.00656	-0.88494
859.606	0.00568	-0.89063
861.534	0.00628	-0.89648
863.463	0.00709	-0.89923
865.391	0.00886	-0.9
867.32	0.01122	-0.89536
869.248	0.01134	-0.89041
871.177	0.01236	-0.89019
873.105	0.01508	-0.88925
875.034	0.01558	-0.88404
876.962	0.01472	-0.88178
878.891	0.01572	-0.88775
880.819	0.01605	-0.89011
882.748	0.01575	-0.88785
884.676	0.01397	-0.88857
886.604	0.01189	-0.87967
888.533	0.01155	-0.87155
890.461	0.01317	-0.88415
892.39	0.0146	-0.89495
894.318	0.01328	-0.89239
896.247	0.01282	-0.89057
898.175	0.01695	-0.88922
900.104	0.0202	-0.88623
902.032	0.01752	-0.8865
903.961	0.01179	-0.89204
905.889	0.00923	-0.89759
907.818	0.01036	-0.89782
909.746	0.01002	-0.89613
911.675	0.00936	-0.89421
913.603	0.01049	-0.88829
915.531	0.00932	-0.88294
917.46	0.00772	-0.88769
919.388	0.00789	-0.89418
921.317	0.00517	-0.89122
923.245	0.00312	-0.88367
925.174	0.00315	-0.87713
927.102	0.0032	-0.88262
929.031	0.0058	-0.89868
930.959	0.00636	-0.89998
932.888	0.0038	-0.89203
934.816	0.00509	-0.89623
936.745	0.0067	-0.89794
938.673	0.00722	-0.89013
940.602	0.01205	-0.88751
942.53	0.01479	-0.88583
944.458	0.01261	-0.88343
946.387	0.0124	-0.88159
948.315	0.01249	-0.87266
950.244	0.01161	-0.8644
952.172	0.01594	-0.85358
954.101	0.0208	-0.83632
956.029	0.02429	-0.82609
957.958	0.03062	-0.81659
959.886	0.03396	-0.80821
961.815	0.03508	-0.80829
963.743	0.0376	-0.80597
965.672	0.038	-0.79827
967.6	0.03859	-0.78917
969.529	0.04192	-0.78492
971.457	0.04367	-0.78375
973.385	0.04076	-0.77641
975.314	0.03529	-0.77172
977.242	0.02942	-0.7769
979.171	0.02269	-0.77801
981.099	0.01643	-0.76528
983.028	0.01496	-0.75311
984.956	0.01728	-0.75193
986.885	0.01815	-0.74855
988.813	0.01761	-0.74027
990.742	0.01536	-0.73337
992.67	0.01563	-0.71402
994.599	0.02306	-0.68119
996.527	0.03426	-0.65129
998.456	0.05238	-0.61167
1000.38	0.08704	-0.56444
1002.31	0.1381	-0.54405
1004.24	0.18224	-0.55144
1006.17	0.1934	-0.57601
1008.1	0.17519	-0.61069
1010.03	0.14605	-0.63146
1011.95	0.11525	-0.64515
1013.88	0.08286	-0.67893
1015.81	0.05624	-0.72081
1017.74	0.04616	-0.74676
1019.67	0.04416	-0.75927
1021.6	0.04034	-0.76565
1023.53	0.03753	-0.77079
1025.45	0.0339	-0.77688
1027.38	0.02797	-0.78012
1029.31	0.02277	-0.79131
1031.24	0.01819	-0.81415
1033.17	0.01495	-0.83415
1035.1	0.01419	-0.84935
1037.02	0.01524	-0.86064
1038.95	0.01595	-0.86684
1040.88	0.01535	-0.86891
1042.81	0.01325	-0.86389
1044.74	0.01219	-0.86089
1046.67	0.01335	-0.86772
1048.6	0.01346	-0.87425
1050.52	0.01045	-0.87933
1052.45	0.00822	-0.88498
1054.38	0.00843	-0.88602
1056.31	0.00969	-0.88994
1058.24	0.01264	-0.89422
1060.17	0.01726	-0.88657
1062.09	0.019	-0.88115
1064.02	0.01758	-0.88626
1065.95	0.01966	-0.88726
1067.88	0.02383	-0.8843
1069.81	0.02419	-0.88187
1071.74	0.02083	-0.87461
1073.67	0.01645	-0.869
1075.59	0.0163	-0.87252
1077.52	0.01701	-0.87888
1079.45	0.01283	-0.88038
1081.38	0.01105	-0.87343
1083.31	0.01318	-0.86598
1085.24	0.01357	-0.86653
1087.17	0.01264	-0.86454
1089.09	0.01069	-0.85463
1091.02	0.01153	-0.84637
1092.95	0.01375	-0.84115
1094.88	0.01362	-0.83659
1096.81	0.01358	-0.83341
1098.74	0.0127	-0.82722
1100.66	0.00899	-0.81722
1102.59	0.00835	-0.81356
1104.52	0.00997	-0.8136
1106.45	0.01087	-0.79985
1108.38	0.01294	-0.77826
1110.31	0.01502	-0.76601
1112.24	0.01775	-0.75618
1114.16	0.01996	-0.74245
1116.09	0.01901	-0.7383
1118.02	0.02043	-0.74365
1119.95	0.02381	-0.73904
1121.88	0.02529	-0.73108
1123.81	0.02546	-0.73676
1125.73	0.02706	-0.74201
1127.66	0.03482	-0.74296
1129.59	0.04416	-0.75407
1131.52	0.04898	-0.77158
1133.45	0.05135	-0.78987
1135.38	0.05471	-0.81207
1137.31	0.05953	-0.83779
1139.23	0.06397	-0.85859
1141.16	0.06817	-0.86774
1143.09	0.07656	-0.87076
1145.02	0.09392	-0.86718
1146.95	0.12223	-0.85033
1148.88	0.16361	-0.82964
1150.8	0.22433	-0.8152
1152.73	0.31269	-0.79556
1154.66	0.43532	-0.76209
1156.59	0.57475	-0.73027
1158.52	0.67076	-0.71129
1160.45	0.66277	-0.69513
1162.38	0.54889	-0.6825
1164.3	0.38977	-0.68661
1166.23	0.25539	-0.69804
1168.16	0.16761	-0.70134
1170.09	0.11875	-0.70203
1172.02	0.10135	-0.71127
1173.95	0.1002	-0.72308
1175.87	0.10194	-0.71903
1177.8	0.09727	-0.70691
1179.73	0.08651	-0.69879
1181.66	0.07963	-0.67897
1183.59	0.07828	-0.64863
1185.52	0.08561	-0.61759
1187.45	0.10817	-0.58717
1189.37	0.13405	-0.56488
1191.3	0.14651	-0.54368
1193.23	0.14473	-0.52059
1195.16	0.12735	-0.51088
1197.09	0.1095	-0.52073
1199.02	0.09819	-0.54661
1200.94	0.09633	-0.58678
1202.87	0.09815	-0.64125
1204.8	0.09537	-0.69127
1206.73	0.08889	-0.71608
1208.66	0.0868	-0.72986
1210.59	0.08125	-0.73715
1212.52	0.07638	-0.72541
1214.44	0.07268	-0.71656
1216.37	0.06689	-0.72292
1218.3	0.06112	-0.7288
1220.23	0.05663	-0.73959
1222.16	0.05524	-0.75803
1224.09	0.05115	-0.7683
1226.01	0.04883	-0.7668
1227.94	0.04397	-0.76443
1229.87	0.04189	-0.76662
1231.8	0.03934	-0.76846
1233.73	0.03494	-0.77703
1235.66	0.031	-0.80236
1237.59	0.02637	-0.83434
1239.51	0.025	-0.85773
1241.44	0.024	-0.86966
1243.37	0.02424	-0.87552
1245.3	0.02266	-0.88099
1247.23	0.02169	-0.88481
1249.16	0.02185	-0.87967
1251.08	0.02496	-0.87386
1253.01	0.03004	-0.87476
1254.94	0.03265	-0.87357
1256.87	0.03448	-0.8705
1258.8	0.0346	-0.86366
1260.73	0.03454	-0.85419
1262.66	0.03462	-0.84973
1264.58	0.03692	-0.84992
1266.51	0.04052	-0.85387
1268.44	0.0441	-0.85007
1270.37	0.05266	-0.84547
1272.3	0.06549	-0.85328
1274.23	0.07016	-0.84956
1276.15	0.0608	-0.83076
1278.08	0.05307	-0.81593
1280.01	0.05221	-0.80815
1281.94	0.04822	-0.81571
1283.87	0.04312	-0.83841
1285.8	0.04077	-0.85109
1287.73	0.03778	-0.8453
1289.65	0.03544	-0.84366
1291.58	0.03662	-0.84763
1293.51	0.03791	-0.84537
1295.44	0.03578	-0.84752
1297.37	0.03114	-0.85085
1299.3	0.02873	-0.85069
1301.22	0.02736	-0.86039
1303.15	0.0233	-0.87268
1305.08	0.01965	-0.87657
1307.01	0.02024	-0.87694
1308.94	0.02168	-0.87704
1310.87	0.02074	-0.87715
1312.8	0.01975	-0.87536
1314.72	0.02033	-0.87389
1316.65	0.01663	-0.87729
1318.58	0.01325	-0.88067
1320.51	0.0134	-0.87779
1322.44	0.01212	-0.87031
1324.37	0.0141	-0.86328
1326.29	0.01796	-0.85501
1328.22	0.01844	-0.8428
1330.15	0.01946	-0.83801
1332.08	0.01819	-0.84866
1334.01	0.01562	-0.86443
1335.94	0.01692	-0.87472
1337.87	0.01598	-0.87956
1339.79	0.01483	-0.8862
1341.72	0.01458	-0.89367
1343.65	0.01303	-0.88993
1345.58	0.01299	-0.87998
1347.51	0.0151	-0.87753
1349.44	0.01839	-0.88089
1351.36	0.02411	-0.88472
1353.29	0.03154	-0.88421
1355.22	0.03831	-0.87567
1357.15	0.04074	-0.86286
1359.08	0.03559	-0.85461
1361.01	0.02851	-0.85246
1362.94	0.02622	-0.84532
1364.86	0.02437	-0.83596
1366.79	0.01962	-0.83486
1368.72	0.017	-0.83822
1370.65	0.02023	-0.84848
1372.58	0.02277	-0.86143
1374.51	0.01765	-0.86294
1376.44	0.01314	-0.86382
1378.36	0.01348	-0.86875
1380.29	0.01546	-0.86398
1382.22	0.01909	-0.85831
1384.15	0.02187	-0.85882
1386.08	0.02595	-0.85881
1388.01	0.03177	-0.86684
1389.93	0.03617	-0.88055
1391.86	0.0361	-0.88275
1393.79	0.0329	-0.87703
1395.72	0.02962	-0.87463
1397.65	0.02794	-0.8766
1399.58	0.02669	-0.87963
1401.51	0.02421	-0.87752
1403.43	0.02218	-0.87062
1405.36	0.02002	-0.86638
1407.29	0.01794	-0.8664
1409.22	0.02082	-0.86876
1411.15	0.02459	-0.87141
1413.08	0.02643	-0.86854
1415	0.0315	-0.85624
1416.93	0.03939	-0.84298
1418.86	0.05236	-0.83737
1420.79	0.06369	-0.83149
1422.72	0.06454	-0.82363
1424.65	0.05765	-0.82398
1426.58	0.04865	-0.83213
1428.5	0.04507	-0.84423
1430.43	0.04486	-0.85273
1432.36	0.04149	-0.8532
1434.29	0.04085	-0.85664
1436.22	0.04457	-0.86305
1438.15	0.05126	-0.86894
1440.07	0.06312	-0.87592
1442	0.07907	-0.87403
1443.93	0.0942	-0.8675
1445.86	0.10068	-0.86957
1447.79	0.09408	-0.87589
1449.72	0.07844	-0.8805
1451.65	0.06301	-0.8803
1453.57	0.05338	-0.87647
1455.5	0.04562	-0.87387
1457.43	0.03857	-0.87083
1459.36	0.03694	-0.86535
1461.29	0.03895	-0.857
1463.22	0.03923	-0.84765
1465.14	0.03966	-0.84143
1467.07	0.03995	-0.8419
1469	0.0373	-0.85092
1470.93	0.03644	-0.8585
1472.86	0.03499	-0.86406
1474.79	0.02826	-0.88005
1476.72	0.02664	-0.89155
1478.64	0.03294	-0.8867
1480.57	0.03646	-0.88271
1482.5	0.03784	-0.8827
1484.43	0.04213	-0.88126
1486.36	0.04878	-0.87371
1488.29	0.05788	-0.8532
1490.21	0.06835	-0.83429
1492.14	0.07626	-0.82373
1494.07	0.08036	-0.80649
1496	0.08113	-0.78339
1497.93	0.08177	-0.75625
1499.86	0.08797	-0.71769
1501.79	0.09835	-0.67404
1503.71	0.11155	-0.62835
1505.64	0.13427	-0.56965
1507.57	0.1668	-0.49846
1509.5	0.20998	-0.41481
1511.43	0.27562	-0.3055
1513.36	0.37281	-0.17934
1515.28	0.50701	-0.05644
1517.21	0.67481	0.04702
1519.14	0.84683	0.1
1521.07	0.97208	0.08229
1523	1	-0.00501
1524.93	0.91663	-0.14502
1526.86	0.75886	-0.3018
1528.78	0.58018	-0.4407
1530.71	0.4179	-0.54793
1532.64	0.29131	-0.63407
1534.57	0.20587	-0.70159
1536.5	0.15246	-0.74826
1538.43	0.11806	-0.78524
1540.35	0.09415	-0.8109
1542.28	0.07631	-0.82864
1544.21	0.06495	-0.85052
1546.14	0.05803	-0.87077
1548.07	0.05235	-0.87747
1550	0.04957	-0.87321
1551.93	0.04761	-0.87223
1553.85	0.04502	-0.87567
1555.78	0.04543	-0.87779
1557.71	0.04695	-0.87308
1559.64	0.04584	-0.86295
1561.57	0.0414	-0.86306
1563.5	0.03669	-0.87263
1565.42	0.03544	-0.88067
1567.35	0.03526	-0.88253
1569.28	0.03743	-0.87787
1571.21	0.04307	-0.87228
1573.14	0.04464	-0.86642
1575.07	0.04144	-0.86689
1577	0.04405	-0.87783
1578.92	0.04921	-0.88503
1580.85	0.04686	-0.8845
1582.78	0.0441	-0.8856
1584.71	0.04371	-0.88515
1586.64	0.04155	-0.87732
1588.57	0.0409	-0.87125
1590.49	0.04276	-0.87111
1592.42	0.04782	-0.87528
1594.35	0.05355	-0.8845
1596.28	0.05398	-0.888
1598.21	0.05228	-0.88751
1600.14	0.04775	-0.89131
1602.07	0.03923	-0.88848
1603.99	0.03268	-0.88078
1605.92	0.02622	-0.87501
1607.85	0.02244	-0.87055
1609.78	0.02592	-0.87359
1611.71	0.0256	-0.87858
1613.64	0.02049	-0.87769
1615.56	0.02055	-0.87588
1617.49	0.02135	-0.87889
1619.42	0.01892	-0.88417
1621.35	0.0176	-0.88545
1623.28	0.01689	-0.88765
1625.21	0.01483	-0.89462
1627.14	0.01345	-0.89855
1629.06	0.0124	-0.89282
1630.99	0.01175	-0.88589
1632.92	0.01473	-0.88469
1634.85	0.01802	-0.88576
1636.78	0.0182	-0.89195
1638.71	0.01722	-0.8896
1640.64	0.01611	-0.88089
1642.56	0.01495	-0.88941
1644.49	0.01428	-0.89566
1646.42	0.01283	-0.88788
1648.35	0.00966	-0.87914
1650.28	0.00967	-0.87555
1652.21	0.012	-0.88441
1654.13	0.01445	-0.89096
1656.06	0.01633	-0.88533
1657.99	0.013	-0.88006
1659.92	0.01006	-0.88599
1661.85	0.01273	-0.89991
1663.78	0.01402	-0.89682
1665.71	0.01333	-0.87987
1667.63	0.01297	-0.87382
1669.56	0.01266	-0.87519
1671.49	0.01224	-0.87999
1673.42	0.01061	-0.88335
1675.35	0.00977	-0.87665
1677.28	0.00694	-0.87218
1679.2	0.00326	-0.87411
1681.13	0.00564	-0.87506
1683.06	0.00768	-0.88223
1684.99	0.00618	-0.89217
1686.92	0.00558	-0.88682
1688.85	0.00753	-0.87256
1690.78	0.00842	-0.86989
1692.7	0.00937	-0.87584
1694.63	0.01385	-0.87731
1696.56	0.02094	-0.87689
1698.49	0.04109	-0.88181
1700.42	0.0715	-0.88443
1702.35	0.07354	-0.87725
1704.27	0.04621	-0.8737
1706.2	0.02352	-0.8795
1708.13	0.01726	-0.88435
1710.06	0.01703	-0.88937
1711.99	0.01459	-0.89045
1713.92	0.01283	-0.87774
1715.85	0.01162	-0.86786
1717.77	0.00958	-0.8724
1719.7	0.00798	-0.87349
1721.63	0.00647	-0.8701
1723.56	0.00736	-0.8725
1725.49	0.00845	-0.87701
1727.42	0.00889	-0.88771
1729.34	0.00792	-0.89639
1731.27	0.0059	-0.89286
1733.2	0.00819	-0.88807
1735.13	0.0092	-0.87906
1737.06	0.00791	-0.87126
1738.99	0.00736	-0.87823
1740.92	0.00903	-0.88402
1742.84	0.0105	-0.88219
1744.77	0.01151	-0.88172
1746.7	0.01006	-0.88201
1748.63	0.00567	-0.88545
1750.56	0.00432	-0.88655
1752.49	0.00579	-0.881
1754.41	0.00596	-0.88508
1756.34	0.00351	-0.89342
1758.27	0.00312	-0.89031
1760.2	0.00526	-0.88765
1762.13	0.00715	-0.88777
1764.06	0.00722	-0.88738
1765.99	0.0054	-0.88763
1767.91	0.00456	-0.88216
1769.84	0.00598	-0.8804
1771.77	0.0057	-0.88586
1773.7	0.00522	-0.8872
1775.63	0.00407	-0.88471
1777.56	0.00488	-0.8836
1779.48	0.00949	-0.88314
1781.41	0.01043	-0.88013
1783.34	0.00673	-0.87875
1785.27	0.00475	-0.8803
1787.2	0.00385	-0.88225
1789.13	0.00447	-0.88121
1791.06	0.006	-0.87819
1792.98	0.00428	-0.8842
1794.91	0.00312	-0.88538
1796.84	0.00237	-0.87593
1798.77	0.00227	-0.87899
1800.7	0.00312	-0.88571

## Sheet: C
Wavelength	CAN in chloroform	CAN in chloroform 1M TFAA	Wavelength	OCP (ECN)		ECN in chloroform	ECN in chloroform 1M TFAA
199.85	--	--	200	--
200.31	--	--	201	--
200.77	--	--	202	--
201.23	--	--	203	--
201.69	--	--	204	--
202.15	--	--	205	--
202.61	--	--	206	--
203.07	--	--	207	--
203.54	--	--	208	--
204	--	--	209	--
204.46	--	--	210	--
204.92	--	--	211	--
205.38	--	--	212	--
205.84	--	--	213	--
206.3	--	--	214	--
206.76	--	--	215	--
207.22	--	--	216	--
207.68	--	--	217	--
208.14	--	--	218	--
208.61	--	--	219	--
209.07	--	--	220	--
209.53	--	--	221	--
209.99	--	--	222	--
210.45	--	--	223	--
210.91	--	--	224	--
211.37	--	--	225	--
211.83	--	--	226	--
212.29	--	--	227	--
212.75	--	--	228	--
213.21	--	--	229	--
213.67	--	--	230	--
214.13	--	--	231	--
214.59	--	--	232	--
215.06	--	--	233	--
215.52	--	--	234	--
215.98	--	--	235	--
216.44	--	--	236	--
216.9	--	--	237	--
217.36	--	--	238	--
217.82	--	--	239	--
218.28	--	--	240	--
218.74	--	--	241	--
219.2	--	--	242	--
219.66	--	--	243	--
220.12	--	--	244	--
220.58	--	--	245	--
221.04	--	--	246	--
221.5	--	--	247	--
221.96	--	--	248	--
222.42	--	--	249	--
222.88	--	--	250	--
223.34	--	--	251	--
223.8	--	--	252	--
224.26	--	--	253	--
224.72	--	--	254	--
225.18	--	--	255	--
225.64	--	--	256	--
226.1	--	--	257	--
226.56	--	--	258	--
227.02	--	--	259	--
227.48	--	--	260	--
227.94	--	--	261	--
228.4	--	--	262	--
228.86	--	--	263	--
229.32	--	--	264	--
229.78	--	--	265	--
230.24	--	--	266	--
230.7	--	--	267	--
231.16	--	--	268	--
231.62	--	--	269	--
232.08	--	--	270	0.73383
232.54	--	--	271	0.74056
233	--	--	272	0.74724
233.46	--	--	273	0.75271
233.92	--	--	274	0.75508
234.38	--	--	275	0.75304
234.84	--	--	276	0.74951
235.3	--	--	277	0.74709
235.76	--	--	278	0.74642
236.22	--	--	279	0.74331
236.68	--	--	280	0.7366
237.14	--	--	281	0.72555
237.6	--	--	282	0.71455
238.06	--	--	283	0.70412
238.52	--	--	284	0.68789
238.98	--	--	285	0.65981
239.44	--	--	286	0.62087
239.9	--	--	287	0.58232
240.35	--	--	288	0.55139
240.81	--	--	289	0.53438
241.27	--	--	290	0.52692
241.73	--	--	291	0.51143
242.19	--	--	292	0.4763
242.65	--	--	293	0.43019
243.11	--	--	294	0.38472
243.57	--	--	295	0.34009
244.03	--	--	296	0.30038
244.49	--	--	297	0.26775
244.95	--	--	298	0.24109
245.41	--	--	299	0.21992
245.87	--	--	300	0.2042
246.33	--	--	301	0.19093
246.78	--	--	302	0.1812
247.24	--	--	303	0.17354
247.7	--	--	304	0.16751
248.16	--	--	305	0.1619
248.62	--	--	306	0.15679	199.85	--	--
249.08	--	--	307	0.15446	200.31	--	--
249.54	--	--	308	0.15307	200.77	--	--
250	--	--	309	0.15204	201.23	--	--
250.46	--	--	310	0.15143	201.69	--	--
250.92	--	--	311	0.15149	202.15	--	--
251.37	--	--	312	0.15149	202.61	--	--
251.83	--	--	313	0.15164	203.07	--	--
252.29	--	--	314	0.15189	203.54	--	--
252.75	--	--	315	0.15216	204	--	--
253.21	--	--	316	0.15263	204.46	--	--
253.67	--	--	317	0.15372	204.92	--	--
254.13	--	--	318	0.15399	205.38	--	--
254.59	--	--	319	0.15454	205.84	--	--
255.04	--	--	320	0.15536	206.3	--	--
255.5	--	--	321	0.15509	206.76	--	--
255.96	--	--	322	0.15538	207.22	--	--
256.42	--	--	323	0.15515	207.68	--	--
256.88	--	--	324	0.15448	208.14	--	--
257.34	--	--	325	0.15305	208.61	--	--
257.8	--	--	326	0.15237	209.07	--	--
258.26	--	--	327	0.15118	209.53	--	--
258.71	--	--	328	0.14983	209.99	--	--
259.17	--	--	329	0.14849	210.45	--	--
259.63	--	--	330	0.14716	210.91	--	--
260.09	--	--	331	0.14643	211.37	--	--
260.55	--	--	332	0.14567	211.83	--	--
261.01	--	--	333	0.14531	212.29	--	--
261.47	--	--	334	0.14533	212.75	--	--
261.92	--	--	335	0.14502	213.21	--	--
262.38	--	--	336	0.14458	213.67	--	--
262.84	--	--	337	0.14521	214.13	--	--
263.3	--	--	338	0.14466	214.59	--	--
263.76	--	--	339	0.14575	215.06	--	--
264.22	--	--	340	0.146	215.52	--	--
264.67	--	--	341	0.14165	215.98	--	--
265.13	--	--	342	0.14155	216.44	--	--
265.59	--	--	343	0.14159	216.9	--	--
266.05	--	--	344	0.1422	217.36	--	--
266.51	--	--	345	0.14262	217.82	--	--
266.96	--	--	346	0.14277	218.28	--	--
267.42	--	--	347	0.14298	218.74	--	--
267.88	--	--	348	0.14365	219.2	--	--
268.34	0.17666	0.09723	349	0.14451	219.66	--	--
268.8	0.18801	0.12183	350	0.14514	220.12	--	--
269.26	0.18476	0.14576	351	0.14506	220.58	--	--
269.71	0.16045	0.16903	352	0.14525	221.04	--	--
270.17	0.1799	0.19162	353	0.1455	221.5	--	--
270.63	0.18963	0.21353	354	0.146	221.96	--	--
271.09	0.1718	0.23478	355	0.14621	222.42	--	--
271.55	0.19125	0.25536	356	0.14579	222.88	--	--
272	0.19611	0.27526	357	0.14561	223.34	--	--
272.46	0.18963	0.29449	358	0.14514	223.8	--	--
272.92	0.19449	0.31305	359	0.14472	224.26	--	--
273.38	0.19125	0.33094	360	0.14409	224.72	--	--
273.84	0.18476	0.34816	361	0.14319	225.18	--	--
274.29	0.19935	0.36471	362	0.14319	225.64	--	--
274.75	0.18801	0.38058	363	0.14312	226.1	--	--
275.21	0.20421	0.39578	364	0.14245	226.56	--	--
275.67	0.19773	0.41031	365	0.14216	227.02	--	--
276.12	0.20421	0.42417	366	0.14287	227.48	--	--
276.58	0.20421	0.43736	367	0.14336	227.94	--	--
277.04	0.21394	0.44988	368	0.1438	228.4	--	--
277.5	0.20097	0.46172	369	0.14487	228.86	--	--
277.95	0.2107	0.4729	370	0.14598	229.32	--	--
278.41	0.20746	0.4834	371	0.14752	229.78	--	--
278.87	0.21394	0.49323	372	0.14922	230.24	--	--
279.33	0.21394	0.50239	373	0.15122	230.7	--	--
279.79	0.22042	0.51087	374	0.15361	231.16	--	--
280.24	0.22204	0.51869	375	0.1558	231.62	--	--
280.7	0.21556	0.52583	376	0.15874	232.08	--	--
281.16	0.21718	0.5323	377	0.16251	232.54	--	--
281.62	0.2188	0.5381	378	0.16575	233	--	--
282.07	0.22204	0.54323	379	0.16966	233.46	--	--
282.53	0.2188	0.54769	380	0.17411	233.92	--	--
282.99	0.21718	0.55148	381	0.1787	234.38	--	--
283.45	0.21394	0.55459	382	0.18315	234.84	--	--
283.9	0.2188	0.55703	383	0.18868	235.3	--	--
284.36	0.2188	0.55881	384	0.19368	235.76	--	--
284.82	0.21718	0.55991	385	0.19894	236.22	--	--
285.27	0.2188	0.56033	386	0.20424	236.68	--	--
285.73	0.21556	0.56009	387	0.20996	237.14	--	--
286.19	0.21394	0.55918	388	0.21595	237.6	--	--
286.65	0.21718	0.55759	389	0.22219	238.06	--	--
287.1	0.21556	0.55533	390	0.22816	238.52	--	--
287.56	0.2107	0.5524	391	0.23462	238.98	--	--
288.02	0.21232	0.54441	392	0.24109	239.44	--	--
288.48	0.21232	0.53478	393	0.24809	239.9	--	--
288.93	0.21394	0.52444	394	0.25524	240.35	--	--
289.39	0.20908	0.51298	395	0.26237	240.81	--	--
289.85	0.20908	0.5009	396	0.26987	241.27	0.14514	0.28371
290.3	0.20908	0.48774	397	0.27748	241.73	0.14508	0.27932
290.76	0.2107	0.47391	398	0.28553	242.19	0.14501	0.2752
291.22	0.20908	0.45942	399	0.29409	242.65	0.14493	0.27135
291.68	0.20908	0.44424	400	0.30265	243.11	0.14484	0.26776
292.13	0.20583	0.42869	401	0.31158	243.57	0.14474	0.26444
292.59	0.20583	0.41267	402	0.32123	244.03	0.14463	0.26139
293.05	0.20583	0.39635	403	0.33063	244.49	0.14451	0.2586
293.5	0.20259	0.37944	404	0.33998	244.95	0.14437	0.25608
293.96	0.20583	0.36255	405	0.34984	245.41	0.14423	0.25382
294.42	0.20259	0.34532	406	0.35937	245.87	0.14407	0.25184
294.87	0.20097	0.32827	407	0.36935	246.33	0.1439	0.25012
295.33	0.20259	0.31129	408	0.37888	246.78	0.14373	0.24866
295.79	0.20097	0.29462	409	0.38865	247.24	0.14354	0.24747
296.24	0.19935	0.27799	410	0.39803	247.7	0.14334	0.24655
296.7	0.19935	0.26168	411	0.40698	248.16	0.14313	0.2459
297.16	0.19773	0.24573	412	0.41562	248.62	0.14291	0.24551
297.61	0.19773	0.23036	413	0.42458	249.08	0.14267	0.24539
298.07	0.19611	0.21527	414	0.4337	249.54	0.14243	0.24553
298.53	0.19611	0.2011	415	0.44304	250	0.14218	0.24595
298.98	0.19611	0.18725	416	0.45286	250.46	0.14191	0.24662
299.44	0.19449	0.17434	417	0.46307	250.92	0.14164	0.24757
299.9	0.19449	0.16201	418	0.47228	251.37	0.14135	0.24878
300.35	0.19287	0.15036	419	0.48126	251.83	0.14105	0.25026
300.81	0.19287	0.13938	420	0.4912	252.29	0.14074	0.252
301.27	0.18963	0.12923	421	0.50176	252.75	0.14042	0.25401
301.72	0.19125	0.1197	422	0.51271	253.21	0.14009	0.25629
302.18	0.18963	0.11085	423	0.52457	253.67	0.13975	0.25884
302.64	0.18801	0.10263	424	0.53606	254.13	0.1394	0.26165
303.09	0.18801	0.09509	425	0.54851	254.59	0.13903	0.26473
303.55	0.18639	0.0882	426	0.56188	255.04	0.13866	0.26807
304.01	0.18639	0.08181	427	0.57487	255.5	0.13827	0.27168
304.46	0.18476	0.07595	428	0.58871	255.96	0.13787	0.27556
304.92	0.18314	0.07045	429	0.60243	256.42	0.13747	0.2797
305.38	0.18314	0.06557	430	0.61604	256.88	0.13705	0.28411
305.83	0.18152	0.06112	431	0.62936	257.34	0.13662	0.28879
306.29	0.18152	0.05712	432	0.64324	257.8	0.13618	0.29373
306.74	0.1799	0.05336	433	0.65613	258.26	0.13573	0.29895
307.2	0.17828	0.05011	434	0.66796	258.71	0.13527	0.30442
307.66	0.17828	0.04712	435	0.67963	259.17	0.13479	0.31017
308.11	0.17828	0.04437	436	0.691	259.63	0.13431	0.31618
308.57	0.17666	0.04195	437	0.70158	260.09	0.13381	0.32245
309.03	0.17666	0.03965	438	0.71253	260.55	0.13331	0.329
309.48	0.17666	0.03759	439	0.72254	261.01	0.13279	0.33581
309.94	0.17504	0.03589	440	0.73164	261.47	0.13226	0.34288
310.39	0.17504	0.03433	441	0.7403	261.92	0.13172	0.35023
310.85	0.17504	0.03297	442	0.74842	262.38	0.13117	0.35784
311.31	0.17342	0.03173	443	0.75586	262.84	0.13061	0.36571
311.76	0.17342	0.03064	444	0.7632	263.3	0.13004	0.37386
312.22	0.1718	0.02969	445	0.77058	263.76	0.12946	0.38227
312.67	0.1718	0.02886	446	0.77739	264.22	0.12886	0.39094
313.13	0.1718	0.02819	447	0.78483	264.67	0.12848	0.40326
313.59	0.1718	0.02755	448	0.79351	265.13	0.12792	0.4161
314.04	0.17018	0.02698	449	0.80125	265.59	0.12711	0.42912
314.5	0.17018	0.0265	450	0.81027	266.05	0.12617	0.44287
314.95	0.17018	0.02605	451	0.81918	266.51	0.12541	0.45703
315.41	0.17018	0.02572	452	0.82858	266.96	0.12442	0.47189
315.87	0.16856	0.02542	453	0.83938	267.42	0.12333	0.48605
316.32	0.16856	0.02517	454	0.84979	267.88	0.12217	0.5011
316.78	0.16694	0.02499	455	0.8606	268.34	0.12168	0.51589
317.23	0.16856	0.02486	456	0.87182	268.8	0.12093	0.53099
317.69	0.16694	0.02473	457	0.88347	269.26	0.12007	0.54608
318.15	0.16694	0.02465	458	0.89562	269.71	0.11933	0.56135
318.6	0.16856	0.0246	459	0.90603	270.17	0.11827	0.5762
319.06	0.16694	0.02458	460	0.91641	270.63	0.11724	0.59153
319.51	0.16532	0.02463	461	0.92623	271.09	0.11609	0.60663
319.97	0.16532	0.02473	462	0.93617	271.55	0.11552	0.62164
320.42	0.16532	0.02481	463	0.94446	272	0.11477	0.63643
320.88	0.16532	0.0249	464	0.95221	272.46	0.11389	0.65105
321.33	0.16532	0.02502	465	0.95934	272.92	0.11288	0.66529
321.79	0.1637	0.02513	466	0.96582	273.38	0.11206	0.67964
322.25	0.1637	0.0253	467	0.9705	273.84	0.11082	0.6938
322.7	0.1637	0.02543	468	0.97515	274.29	0.11057	0.70735
323.16	0.1637	0.02559	469	0.97925	274.75	0.10968	0.7208
323.61	0.1637	0.02574	470	0.98118	275.21	0.10911	0.73358
324.07	0.16207	0.02595	471	0.98249	275.67	0.10844	0.74634
324.52	0.16045	0.02613	472	0.98356	276.12	0.10755	0.75878
324.98	0.16045	0.02635	473	0.98444	276.58	0.10709	0.7707
325.43	0.15883	0.02654	474	0.98221	277.04	0.10664	0.78246
325.89	0.15883	0.02674	475	0.9799	277.5	0.10568	0.79322
326.35	0.15883	0.02691	476	0.97881	277.95	0.10472	0.80327
326.8	0.15721	0.02712	477	0.9774	278.41	0.10362	0.81315
327.26	0.15721	0.02731	478	0.97605	278.87	0.10273	0.82284
327.71	0.15559	0.02755	479	0.9746	279.33	0.10224	0.83211
328.17	0.15559	0.02776	480	0.97303	279.79	0.10161	0.84
328.62	0.15559	0.02797	481	0.97151	280.24	0.10078	0.84782
329.08	0.15397	0.02815	482	0.97126	280.7	0.10005	0.85509
329.53	0.15235	0.02838	483	0.97071	281.16	0.0994	0.86148
329.99	0.15073	0.02865	484	0.97114	281.62	0.09894	0.86743
330.44	0.15073	0.02886	485	0.97187	282.07	0.09839	0.87255
330.9	0.15073	0.02906	486	0.97332	282.53	0.09758	0.87706
331.35	0.14911	0.02925	487	0.97545	282.99	0.09732	0.88045
331.81	0.14749	0.02945	488	0.97822	283.45	0.09674	0.88317
332.26	0.14749	0.02965	489	0.98194	283.9	0.09674	0.88557
332.72	0.14587	0.02987	490	0.98518	284.36	0.09659	0.88698
333.17	0.14425	0.03006	491	0.98829	284.82	0.09634	0.88766
333.63	0.14263	0.03024	492	0.99094	285.27	0.09604	0.88775
334.08	0.14263	0.03044	493	0.99485	285.73	0.09615	0.88663
334.54	0.141	0.0306	494	0.99737	286.19	0.09579	0.88498
334.99	0.141	0.03075	495	0.99924	286.65	0.09537	0.88258
335.45	0.13938	0.03084	496	1	287.1	0.09537	0.87929
335.9	0.13776	0.031	497	0.99992	287.56	0.09522	0.87489
336.36	0.13614	0.03112	498	0.99838	288.02	0.09469	0.87019
336.81	0.13452	0.03123	499	0.99626	288.48	0.09484	0.864
337.27	0.13452	0.03134	500	0.9918	288.93	0.09505	0.85729
337.72	0.1329	0.03148	501	0.98667	289.39	0.09501	0.8502
338.18	0.13128	0.0316	502	0.98072	289.85	0.0952	0.84173
338.63	0.13128	0.03169	503	0.97368	290.3	0.09517	0.8329
339.09	0.12966	0.03179	504	0.96723	290.76	0.0957	0.82354
339.54	0.12804	0.03188	505	0.95873	291.22	0.09588	0.81341
340	0.12642	0.03193	506	0.94837	291.68	0.0959	0.80233
340.45	0.1248	0.03197	507	0.93691	292.13	0.09588	0.79063
340.9	0.12642	0.03203	508	0.92552	292.59	0.09582	0.77873
341.36	0.1248	0.03204	509	0.91336	293.05	0.09617	0.76648
341.81	0.1248	0.03207	510	0.90172	293.5	0.09631	0.75315
342.27	0.12318	0.03209	511	0.88927	293.96	0.09661	0.73943
342.72	0.12318	0.0321	512	0.87584	294.42	0.09662	0.72528
343.18	0.12318	0.03208	513	0.86236	294.87	0.09687	0.71072
343.63	0.12156	0.03208	514	0.84744	295.33	0.0972	0.69605
344.09	0.12156	0.03208	515	0.83224	295.79	0.09749	0.68066
344.54	0.11994	0.03208	516	0.81712	296.24	0.09764	0.66504
345	0.11994	0.03201	517	0.80169	296.7	0.09814	0.64975
345.45	0.11831	0.03195	518	0.78611	297.16	0.09829	0.63432
345.9	0.11994	0.03191	519	0.7702	297.61	0.0984	0.6188
346.36	0.11994	0.03185	520	0.75447	298.07	0.09857	0.60324
346.81	0.11994	0.03178	521	0.73812	298.53	0.09871	0.58802
347.27	0.11994	0.0317	522	0.72145	298.98	0.09882	0.57309
347.72	0.11994	0.03164	523	0.70515	299.44	0.0989	0.55865
348.18	0.11994	0.03153	524	0.68779	299.9	0.09902	0.54425
348.63	0.12156	0.03148	525	0.67246	300.35	0.099	0.53002
349.08	0.11994	0.03139	526	0.65686	300.81	0.09906	0.51639
349.54	0.12156	0.03124	527	0.64032	301.27	0.09915	0.5034
349.99	0.12156	0.03112	528	0.62463	301.72	0.09904	0.49038
350.45	0.12156	0.03098	529	0.60952	302.18	0.09902	0.47784
350.9	0.12156	0.03087	530	0.59335	302.64	0.09901	0.46597
351.36	0.12318	0.03074	531	0.5787	303.09	0.09894	0.45425
351.81	0.12156	0.0306	532	0.56358	303.55	0.0988	0.44309
352.26	0.12318	0.03044	533	0.54838	304.01	0.09858	0.43219
352.72	0.1248	0.03031	534	0.53371	304.46	0.09843	0.42177
353.17	0.1248	0.03012	535	0.51948	304.92	0.09814	0.41168
353.63	0.1248	0.02996	536	0.50581	305.38	0.09775	0.40189
354.08	0.1248	0.02978	537	0.49063	305.83	0.09731	0.3926
354.53	0.12642	0.02963	538	0.47625	306.29	0.09687	0.38356
354.99	0.12642	0.02946	539	0.46293	306.74	0.09646	0.37492
355.44	0.12804	0.02932	540	0.44865	307.2	0.09594	0.36664
355.9	0.12804	0.02917	541	0.43505	307.66	0.09539	0.35875
356.35	0.12966	0.02904	542	0.42202	308.11	0.09481	0.35107
356.8	0.12966	0.02886	543	0.40816	308.57	0.09412	0.34368
357.26	0.12966	0.02867	544	0.39517	309.03	0.09344	0.3366
357.71	0.12966	0.02854	545	0.38247	309.48	0.09265	0.32977
358.16	0.1329	0.02837	546	0.3696	309.94	0.0919	0.32321
358.62	0.13452	0.02818	547	0.35731	310.39	0.09113	0.31691
359.07	0.1329	0.02798	548	0.34507	310.85	0.09033	0.31092
359.53	0.13614	0.02776	549	0.33294	311.31	0.08947	0.30509
359.98	0.13614	0.02754	550	0.32142	311.76	0.08859	0.29952
360.43	0.13614	0.02734	551	0.31045	312.22	0.08768	0.29411
360.89	0.13614	0.02714	552	0.29977	312.67	0.08669	0.289
361.34	0.13938	0.02692	553	0.28947	313.13	0.08572	0.28408
361.79	0.13938	0.02668	554	0.27977	313.59	0.08473	0.2793
362.25	0.141	0.02648	555	0.26975	314.04	0.08373	0.2747
362.7	0.141	0.02623	556	0.25989	314.5	0.08268	0.27032
363.15	0.14263	0.02597	557	0.25066	314.95	0.08163	0.26607
363.61	0.14425	0.02571	558	0.24212	315.41	0.0806	0.26203
364.06	0.14425	0.02544	559	0.23369	315.87	0.07954	0.25815
364.52	0.14425	0.02516	560	0.22486	316.32	0.07845	0.2544
364.97	0.14587	0.02494	561	0.21673	316.78	0.0774	0.2509
365.42	0.14587	0.02468	562	0.20874	317.23	0.07635	0.24748
365.88	0.14749	0.02445	563	0.20033	317.69	0.07525	0.24423
366.33	0.14911	0.02419	564	0.1932	318.15	0.0742	0.2411
366.78	0.14749	0.02391	565	0.1854	318.6	0.07316	0.23813
367.24	0.14911	0.02364	566	0.17821	319.06	0.07211	0.23526
367.69	0.15235	0.02339	567	0.1713	319.51	0.07108	0.23254
368.14	0.15235	0.02314	568	0.16453	319.97	0.07007	0.22995
368.6	0.15073	0.02282	569	0.15786	320.42	0.06906	0.22743
369.05	0.15235	0.02253	570	0.15166	320.88	0.06808	0.22508
369.5	0.15397	0.02227	571	0.14539	321.33	0.06714	0.2228
369.96	0.15559	0.02198	572	0.13959	321.79	0.0662	0.22062
370.41	0.15559	0.02172	573	0.13383	322.25	0.06533	0.21854
370.86	0.15721	0.02139	574	0.12866	322.7	0.06448	0.2166
371.31	0.15721	0.02106	575	0.12315	323.16	0.06364	0.21474
371.77	0.15883	0.02074	576	0.11834	323.61	0.06284	0.21295
372.22	0.16045	0.02044	577	0.11384	324.07	0.0621	0.21127
372.67	0.16045	0.02015	578	0.109	324.52	0.0614	0.20971
373.13	0.16207	0.01985	579	0.10474	324.98	0.06077	0.20825
373.58	0.16207	0.01952	580	0.10085	325.43	0.06013	0.20688
374.03	0.16207	0.01924	581	0.09677	325.89	0.05955	0.20555
374.49	0.1637	0.01896	582	0.09269	326.35	0.059	0.20431
374.94	0.1637	0.01865	583	0.08905	326.8	0.05851	0.20314
375.39	0.16532	0.01835	584	0.08542	327.26	0.0581	0.20203
375.84	0.16532	0.01809	585	0.0818	327.71	0.05768	0.20099
376.3	0.16532	0.01777	586	0.07827	328.17	0.05729	0.19995
376.75	0.16694	0.01748	587	0.07535	328.62	0.05698	0.19902
377.2	0.16856	0.0172	588	0.07188	329.08	0.0567	0.19812
377.66	0.16856	0.01693	589	0.06889	329.53	0.0565	0.19725
378.11	0.16856	0.01663	590	0.06589	329.99	0.05634	0.19645
378.56	0.17018	0.01633	591	0.06332	330.44	0.05619	0.19567
379.01	0.17018	0.01605	592	0.06036	330.9	0.05611	0.1949
379.47	0.1718	0.01578	593	0.0579	331.35	0.05612	0.19414
379.92	0.17342	0.01552	594	0.05552	331.81	0.05617	0.19343
380.37	0.17342	0.01528	595	0.05298	332.26	0.05626	0.19276
380.83	0.17504	0.01501	596	0.05062	332.72	0.05641	0.19213
381.28	0.17342	0.01475	597	0.04844	333.17	0.05663	0.19149
381.73	0.17504	0.01451	598	0.04612	333.63	0.05691	0.19093
382.18	0.17504	0.01427	599	0.04406	334.08	0.05719	0.19039
382.64	0.17666	0.01405	600	0.04205	334.54	0.0576	0.18982
383.09	0.17828	0.0138	601	0.03992	334.99	0.05802	0.18936
383.54	0.17828	0.0136	602	0.03824	335.45	0.05849	0.18881
383.99	0.17828	0.01339	603	0.03643	335.9	0.05897	0.18831
384.45	0.1799	0.01315	604	0.03473	336.36	0.05953	0.18787
384.9	0.1799	0.01293	605	0.0333	336.81	0.06013	0.18747
385.35	0.1799	0.01276	606	0.03168	337.27	0.06082	0.18706
385.8	0.18152	0.01258	607	0.03053	337.72	0.06152	0.18669
386.26	0.18314	0.01241	608	0.02918	338.18	0.0623	0.18636
386.71	0.18314	0.0123	609	0.02783	338.63	0.06313	0.18607
387.16	0.18476	0.01213	610	0.02649	339.09	0.06396	0.18575
387.61	0.18476	0.01202	611	0.0251	339.54	0.06484	0.18541
388.06	0.18639	0.01189	612	0.02405	340	0.06579	0.18514
388.52	0.18639	0.01178	613	0.02313	340.45	0.06675	0.1849
388.97	0.18801	0.01173	614	0.02161	340.9	0.06771	0.18469
389.42	0.18963	0.01164	615	0.02056	341.36	0.06871	0.18449
389.87	0.19125	0.01159	616	0.01955	341.81	0.06974	0.18431
390.33	0.19287	0.01153	617	0.01869	342.27	0.07081	0.18414
390.78	0.19287	0.01149	618	0.0176	342.72	0.07191	0.18399
391.23	0.19287	0.0114	619	0.01655	343.18	0.073	0.18389
391.68	0.19611	0.01137	620	0.01594	343.63	0.07411	0.18379
392.13	0.19611	0.01136	621	0.01516	344.09	0.07525	0.18375
392.59	0.19611	0.01137	622	0.01448	344.54	0.07642	0.18371
393.04	0.19773	0.01138	623	0.01373	345	0.07756	0.18368
393.49	0.19935	0.0114	624	0.01282	345.45	0.07873	0.18369
393.94	0.20097	0.01141	625	0.01205	345.9	0.07991	0.18375
394.39	0.20259	0.01141	626	0.01173	346.36	0.08107	0.18381
394.85	0.20421	0.01145	627	0.01131	346.81	0.08228	0.18391
395.3	0.20583	0.01152	628	0.01068	347.27	0.0835	0.184
395.75	0.20746	0.01157	629	0.00984	347.72	0.08472	0.18414
396.2	0.20908	0.01161	630	0.00959	348.18	0.08592	0.18427
396.65	0.21232	0.01167	631	0.00879	348.63	0.08719	0.18444
397.11	0.21232	0.01174	632	0.00849	349.08	0.08843	0.1846
397.56	0.21394	0.01183	633	0.00801	349.54	0.08967	0.18474
398.01	0.21556	0.01191	634	0.0074	349.99	0.09094	0.18486
398.46	0.21718	0.012	635	0.00685	350.45	0.09224	0.18507
398.91	0.2188	0.01212	636	0.00624	350.9	0.0935	0.1853
399.36	0.22204	0.01222	637	0.00616	351.36	0.09479	0.18552
399.82	0.22366	0.01234	638	0.00587	351.81	0.09612	0.18581
400.27	0.22528	0.01244	639	0.00536	352.26	0.0974	0.18607
400.72	0.22853	0.01256	640	0.00536	352.72	0.09867	0.1863
401.17	0.23177	0.01272	641	0.00484	353.17	0.09993	0.18655
401.62	0.23177	0.01288	642	0.00452	353.63	0.10125	0.18682
402.07	0.23501	0.01304	643	0.00441	354.08	0.10256	0.18711
402.53	0.23987	0.01323	644	0.00414	354.53	0.10386	0.18741
402.98	0.23987	0.0134	645	0.00397	354.99	0.10516	0.18772
403.43	0.24311	0.01359	646	0.00366	355.44	0.10647	0.18799
403.88	0.24635	0.01375	647	0.00343	355.9	0.10782	0.18831
404.33	0.24797	0.01393	648	0.00324	356.35	0.10911	0.18864
404.78	0.25122	0.01413	649	0.00305	356.8	0.11039	0.18892
405.23	0.25284	0.01433	650	0.00299	357.26	0.11173	0.1892
405.69	0.2577	0.01455	651	0.00265	357.71	0.11305	0.18949
406.14	0.26094	0.01476	652	0.00244	358.16	0.1144	0.18973
406.59	0.26418	0.01494	653	0.00227	358.62	0.11576	0.19001
407.04	0.2658	0.01516	654	0.00191	359.07	0.11711	0.19029
407.49	0.27066	0.0154	655	0.00198	359.53	0.11848	0.19056
407.94	0.27229	0.01562	656	0.00196	359.98	0.11982	0.19082
408.39	0.27553	0.01588	657	0.00191	360.43	0.12119	0.19103
408.84	0.27877	0.01609	658	0.00196	360.89	0.12253	0.19128
409.3	0.28363	0.01637	659	0.00183	361.34	0.1239	0.19152
409.75	0.28525	0.01667	660	0.00172	361.79	0.12528	0.19174
410.2	0.29011	0.01694	661	0.00118	362.25	0.12671	0.19195
410.65	0.29335	0.01719	662	0.00116	362.7	0.12806	0.19215
411.1	0.2966	0.01744	663	0.00153	363.15	0.12945	0.19232
411.55	0.29984	0.01767	664	0.00164	363.61	0.13086	0.19248
412	0.30308	0.01797	665	0.00122	364.06	0.13226	0.19262
412.45	0.30794	0.01829	666	0.00098808	364.52	0.13367	0.19275
412.9	0.31118	0.01858	667	0.00109	364.97	0.1351	0.19285
413.36	0.31442	0.0189	668	0.00056762	365.42	0.13651	0.19299
413.81	0.31929	0.01923	669	0.00056762	365.88	0.13793	0.19306
414.26	0.32253	0.0195	670	0.00056762	366.33	0.13934	0.19315
414.71	0.32415	0.0198	671	0.000441483	366.78	0.14077	0.19321
415.16	0.33063	0.02008	672	0.000798873	367.24	0.14218	0.19331
415.61	0.33549	0.02036	673	0.000735804	367.69	0.14362	0.19337
416.06	0.33874	0.02061	674	0.000504551	368.14	0.14507	0.19342
416.51	0.3436	0.02093	675	0.000504551	368.6	0.14655	0.19348
416.96	0.34846	0.02126	676	0.00021023	369.05	0.14801	0.19347
417.41	0.3517	0.02158	677	0.000672735	369.5	0.14945	0.19348
417.86	0.35656	0.02188	678	0.000546597	369.96	0.15092	0.19346
418.32	0.36143	0.02221	679	0.000273299	370.41	0.15237	0.19346
418.77	0.36629	0.02254	680	0.000126138	370.86	0.15384	0.19342
419.22	0.37115	0.02286	681	0.000252276	371.31	0.15533	0.19331
419.67	0.37601	0.02319	682	0.00021023	371.77	0.15679	0.19321
420.12	0.37925	0.02351	683	0.000273299	372.22	0.1583	0.19308
420.57	0.38574	0.02382	684	0.000315345	372.67	0.1598	0.19296
421.02	0.3906	0.0241	685	0.000441483	373.13	0.1613	0.19277
421.47	0.39384	0.02441	686	0.000147161	373.58	0.16278	0.19254
421.92	0.39708	0.02471	687	0.000441483	374.03	0.1643	0.19238
422.37	0.40194	0.02504	688	0.000273299	374.49	0.16581	0.19214
422.82	0.40681	0.02536	689	0.000273299	374.94	0.16732	0.19192
423.27	0.41167	0.02567	690	0.000189207	375.39	0.16883	0.19161
423.72	0.41815	0.02598	691	6.30689e-05	375.84	0.17038	0.19132
424.17	0.42301	0.02628	692	2.1023e-05	376.3	0.17196	0.19099
424.62	0.42788	0.0266	693	0.00021023	376.75	0.17355	0.19068
425.07	0.43436	0.02688	694	0.000315345	377.2	0.1751	0.19034
425.52	0.43922	0.02715	695	0.000252276	377.66	0.17666	0.19001
425.97	0.44408	0.0274	696	0.000126138	378.11	0.17826	0.18966
426.42	0.44895	0.02771	697	0	378.56	0.17988	0.18927
426.87	0.45543	0.02798	698	0.000378414	379.01	0.18146	0.1889
427.32	0.46029	0.0282	699	0.000252276	379.47	0.18309	0.18845
427.78	0.46677	0.02844	700	0.000609666	379.92	0.18474	0.18803
428.23	0.47164	0.02867	701	--	380.37	0.18637	0.18762
428.68	0.47812	0.02888	702	--	380.83	0.18808	0.18713
429.13	0.48298	0.02911	703	--	381.28	0.18978	0.18666
429.58	0.48947	0.02933	704	--	381.73	0.19149	0.18617
430.03	0.49271	0.02954	705	--	382.18	0.19319	0.1857
430.48	0.49757	0.0297	706	--	382.64	0.19495	0.18515
430.93	0.50405	0.02991	707	--	383.09	0.1967	0.18463
431.38	0.50891	0.03007	708	--	383.54	0.19847	0.18413
431.83	0.51702	0.03026	709	--	383.99	0.20027	0.18356
432.28	0.52188	0.03046	710	--	384.45	0.2021	0.18296
432.73	0.52836	0.03064	711	--	384.9	0.204	0.18234
433.18	0.53485	0.0308	712	--	385.35	0.20585	0.18179
433.63	0.53809	0.03094	713	--	385.8	0.20774	0.18123
434.08	0.54457	0.0311	714	--	386.26	0.20966	0.18065
434.53	0.54943	0.03123	715	--	386.71	0.21166	0.18004
434.98	0.55592	0.03138	716	--	387.16	0.21365	0.17947
435.43	0.56078	0.03147	717	--	387.61	0.21569	0.17888
435.88	0.56564	0.03154	718	--	388.06	0.21781	0.17828
436.33	0.57212	0.03162	719	--	388.52	0.21992	0.17765
436.77	0.57861	0.03169	720	--	388.97	0.22205	0.17706
437.22	0.58509	0.03174	721	--	389.42	0.22422	0.17641
437.67	0.58995	0.03181	722	--	389.87	0.22643	0.17578
438.12	0.59643	0.03185	723	--	390.33	0.22869	0.17515
438.57	0.6013	0.03194	724	--	390.78	0.23097	0.17449
439.02	0.60778	0.03197	725	--	391.23	0.23332	0.17383
439.47	0.61426	0.03195	726	--	391.68	0.2357	0.17316
439.92	0.61912	0.03194	727	--	392.13	0.23816	0.17252
440.37	0.62561	0.03195	728	--	392.59	0.24064	0.17187
440.82	0.63047	0.0319	729	--	393.04	0.24314	0.17116
441.27	0.63533	0.03187	730	--	393.49	0.24569	0.17054
441.72	0.64182	0.03179	731	--	393.94	0.2483	0.16987
442.17	0.64668	0.03176	732	--	394.39	0.25092	0.16918
442.62	0.65316	0.03171	733	--	394.85	0.25361	0.1685
443.07	0.65802	0.03165	734	--	395.3	0.25628	0.16785
443.52	0.66451	0.03156	735	--	395.75	0.25905	0.16725
443.97	0.66937	0.03149	736	--	396.2	0.26184	0.16665
444.42	0.67585	0.03143	737	--	396.65	0.26465	0.16603
444.87	0.68071	0.03132	738	--	397.11	0.26756	0.16542
445.32	0.6872	0.03123	739	--	397.56	0.27046	0.16475
445.77	0.69044	0.03112	740	--	398.01	0.27339	0.16407
446.21	0.69692	0.03096	741	--	398.46	0.27639	0.16344
446.66	0.70502	0.03079	742	--	398.91	0.27945	0.16285
447.11	0.70989	0.03065	743	--	399.36	0.28255	0.16217
447.56	0.71475	0.03049	744	--	399.82	0.28572	0.16149
448.01	0.71961	0.03031	745	--	400.27	0.28895	0.16086
448.46	0.72771	0.03016	746	--	400.72	0.29229	0.16017
448.91	0.73258	0.03003	747	--	401.17	0.29566	0.15958
449.36	0.73744	0.02988	748	--	401.62	0.29909	0.15894
449.81	0.7423	0.02975	749	--	402.07	0.30259	0.15829
450.26	0.74878	0.02957	750	--	402.53	0.30616	0.15764
450.71	0.75527	0.02939	751	--	402.98	0.30972	0.15703
451.15	0.75689	0.02919	752	--	403.43	0.31334	0.15642
451.6	0.76337	0.02894	753	--	403.88	0.317	0.15585
452.05	0.76985	0.02869	754	--	404.33	0.32072	0.15519
452.5	0.77472	0.0285	755	--	404.78	0.32447	0.15457
452.95	0.7812	0.0283	756	--	405.23	0.32821	0.15391
453.4	0.78606	0.02809	757	--	405.69	0.33202	0.15328
453.85	0.79092	0.02788	758	--	406.14	0.33587	0.15271
454.3	0.79579	0.02766	759	--	406.59	0.33982	0.15204
454.75	0.80065	0.02742	760	--	407.04	0.34376	0.15142
455.19	0.80875	0.0272	761	--	407.49	0.34774	0.15076
455.64	0.81199	0.02698	762	--	407.94	0.35174	0.1501
456.09	0.81686	0.02679	763	--	408.39	0.35585	0.14948
456.54	0.82172	0.02657	764	--	408.84	0.35999	0.14887
456.99	0.82658	0.02631	765	--	409.3	0.36418	0.14825
457.44	0.83306	0.02612	766	--	409.75	0.36841	0.14764
457.89	0.83793	0.02593	767	--	410.2	0.37265	0.14708
458.34	0.84117	0.02573	768	--	410.65	0.37693	0.14647
458.78	0.84765	0.02553	769	--	411.1	0.38122	0.14587
459.23	0.85251	0.02536	770	--	411.55	0.38555	0.14527
459.68	0.85575	0.02512	771	--	412	0.38994	0.14467
460.13	0.86224	0.02492	772	--	412.45	0.39439	0.14413
460.58	0.8671	0.02468	773	--	412.9	0.39893	0.14349
461.03	0.87034	0.02448	774	--	413.36	0.40352	0.14289
461.48	0.8752	0.02428	775	--	413.81	0.40817	0.1423
461.92	0.88006	0.02409	776	--	414.26	0.41282	0.14167
462.37	0.88331	0.02389	777	--	414.71	0.41748	0.14108
462.82	0.89141	0.02366	778	--	415.16	0.42219	0.14045
463.27	0.89465	0.02349	779	--	415.61	0.42697	0.13986
463.72	0.89627	0.02333	780	--	416.06	0.43176	0.13923
464.17	0.90113	0.02316	781	--	416.51	0.43658	0.1386
464.61	0.906	0.023	782	--	416.96	0.4414	0.13796
465.06	0.91086	0.02286	783	--	417.41	0.4463	0.13737
465.51	0.91572	0.02272	784	--	417.86	0.45119	0.13678
465.96	0.91896	0.02255	785	--	418.32	0.45608	0.13614
466.41	0.9222	0.02231	786	--	418.77	0.46103	0.13551
466.86	0.92707	0.02211	787	--	419.22	0.46605	0.13492
467.3	0.92869	0.02186	788	--	419.67	0.47112	0.13434
467.75	0.93355	0.02165	789	--	420.12	0.47621	0.13375
468.2	0.93679	0.02149	790	--	420.57	0.48135	0.13307
468.65	0.93841	0.02147	791	--	421.02	0.4865	0.13249
469.1	0.94327	0.0214	792	--	421.47	0.49166	0.13186
469.54	0.94652	0.02134	793	--	421.92	0.4968	0.13123
469.99	0.94814	0.02121	794	--	422.37	0.50195	0.13061
470.44	0.95462	0.02104	795	--	422.82	0.50717	0.13003
470.89	0.95624	0.02091	796	--	423.27	0.51239	0.1294
471.34	0.95948	0.02075	797	--	423.72	0.51766	0.12882
471.78	0.96272	0.02056	798	--	424.17	0.52292	0.12823
472.23	0.96434	0.02037	799	--	424.62	0.52821	0.12765
472.68	0.96596	0.02022	800	--	425.07	0.53349	0.12705
473.13	0.96921	0.02001			425.52	0.5388	0.12642
473.57	0.97245	0.01986			425.97	0.54411	0.12578
474.02	0.97569	0.01972			426.42	0.54937	0.12518
474.47	0.97731	0.01959			426.87	0.55465	0.12458
474.92	0.97893	0.01946			427.32	0.55999	0.12398
475.37	0.98055	0.01937			427.78	0.56531	0.12333
475.81	0.98379	0.01924			428.23	0.57062	0.12273
476.26	0.98541	0.01908			428.68	0.57595	0.12213
476.71	0.98703	0.01889			429.13	0.58129	0.12143
477.16	0.98865	0.01876			429.58	0.58665	0.12083
477.6	0.99028	0.01864			430.03	0.59202	0.12022
478.05	0.9919	0.01849			430.48	0.59736	0.11962
478.5	0.99352	0.01834			430.93	0.60274	0.11902
478.95	0.99352	0.01822			431.38	0.6081	0.11837
479.39	0.99514	0.01811			431.83	0.61346	0.11772
479.84	0.99514	0.01797			432.28	0.61878	0.11712
480.29	0.99676	0.0178			432.73	0.62414	0.11652
480.74	0.99676	0.01763			433.18	0.62947	0.11587
481.18	0.99676	0.01751			433.63	0.63476	0.11522
481.63	0.99838	0.01735			434.08	0.64007	0.11457
482.08	1	0.0172			434.53	0.64538	0.11392
482.53	1	0.01704			434.98	0.65065	0.11332
482.97	1.00162	0.01692			435.43	0.65592	0.11267
483.42	0.99838	0.01677			435.88	0.66117	0.11203
483.87	1	0.01662			436.33	0.66642	0.11138
484.31	1	0.0165			436.77	0.67166	0.11078
484.76	0.99838	0.01639			437.22	0.67691	0.11019
485.21	0.99838	0.01629			437.67	0.68208	0.10955
485.66	0.99676	0.01616			438.12	0.68727	0.10891
486.1	0.99838	0.01603			438.57	0.69244	0.10832
486.55	0.99708	0.0159			439.02	0.69759	0.10764
487	0.9945	0.01574			439.47	0.70276	0.10705
487.44	0.99619	0.01559			439.92	0.70793	0.10647
487.89	0.99163	0.01543			440.37	0.71312	0.10589
488.34	0.99163	0.01527			440.82	0.7183	0.10527
488.79	0.99252	0.01509			441.27	0.72342	0.10465
489.23	0.98865	0.01494			441.72	0.72851	0.10399
489.68	0.98865	0.0148			442.17	0.7336	0.10338
490.13	0.98703	0.0147			442.62	0.73866	0.10276
490.57	0.98541	0.01457			443.07	0.74372	0.10219
491.02	0.98541	0.01441			443.52	0.74885	0.10157
491.47	0.98379	0.01426			443.97	0.75401	0.101
491.91	0.97893	0.01418			444.42	0.75913	0.10039
492.36	0.97893	0.01411			444.87	0.76423	0.09982
492.81	0.97569	0.01408			445.32	0.76936	0.09926
493.25	0.97569	0.01398			445.77	0.77443	0.0987
493.7	0.97083	0.01392			446.21	0.77951	0.09814
494.15	0.96759	0.01384			446.66	0.78452	0.09753
494.59	0.96921	0.01376			447.11	0.78953	0.09693
495.04	0.96596	0.01372			447.56	0.7945	0.09632
495.49	0.96272	0.01359			448.01	0.79943	0.09571
495.93	0.9611	0.0135			448.46	0.80438	0.0951
496.38	0.95786	0.01338			448.91	0.80932	0.09449
496.83	0.95462	0.0133			449.36	0.81421	0.09388
497.27	0.95462	0.01323			449.81	0.81903	0.09327
497.72	0.953	0.0132			450.26	0.82384	0.09261
498.17	0.94814	0.01314			450.71	0.82862	0.092
498.61	0.94327	0.01312			451.15	0.83342	0.09134
499.06	0.94003	0.01308			451.6	0.83818	0.09068
499.51	0.93517	0.01307			452.05	0.84288	0.09008
499.95	0.93355	0.01304			452.5	0.84761	0.08944
500.4	0.93193	0.01297			452.95	0.85231	0.08881
500.84	0.92869	0.01292			453.4	0.85696	0.08818
501.29	0.92545	0.01288			453.85	0.86156	0.08756
501.74	0.92058	0.01284			454.3	0.86612	0.08695
502.18	0.91734	0.01277			454.75	0.87062	0.08634
502.63	0.9141	0.01271			455.19	0.8751	0.08573
503.08	0.91086	0.01261			455.64	0.87955	0.08513
503.52	0.906	0.01252			456.09	0.88394	0.08453
503.97	0.90276	0.01247			456.54	0.88831	0.08389
504.41	0.89951	0.01249			456.99	0.89265	0.08326
504.86	0.89465	0.01249			457.44	0.89696	0.08264
505.31	0.88979	0.01256			457.89	0.9012	0.08199
505.75	0.88493	0.01262			458.34	0.9053	0.08139
506.2	0.88006	0.01263			458.78	0.90935	0.08075
506.64	0.8752	0.01251			459.23	0.91329	0.08013
507.09	0.87196	0.01246			459.68	0.91722	0.07956
507.54	0.8671	0.01237			460.13	0.92112	0.07896
507.98	0.859	0.01232			460.58	0.92493	0.07842
508.43	0.85413	0.01231			461.03	0.92861	0.07784
508.87	0.84927	0.01227			461.48	0.93223	0.07727
509.32	0.84279	0.01228			461.92	0.93579	0.07666
509.77	0.84117	0.01229			462.37	0.93925	0.07608
510.21	0.83144	0.01234			462.82	0.94266	0.07541
510.66	0.82496	0.01237			463.27	0.94599	0.07477
511.1	0.82496	0.01238			463.72	0.94927	0.07415
511.55	0.81686	0.01243			464.17	0.95244	0.07364
511.99	0.81199	0.01251			464.61	0.9555	0.07315
512.44	0.80551	0.01253			465.06	0.95843	0.07263
512.89	0.79903	0.01256			465.51	0.96126	0.07212
513.33	0.79254	0.01256			465.96	0.964	0.07167
513.78	0.78444	0.0126			466.41	0.96664	0.07119
514.22	0.77796	0.01261			466.86	0.96919	0.07073
514.67	0.7731	0.01266			467.3	0.97161	0.07024
515.11	0.76661	0.01272			467.75	0.97395	0.06981
515.56	0.75527	0.01275			468.2	0.9762	0.06936
516	0.75041	0.01281			468.65	0.97836	0.06892
516.45	0.7423	0.01284			469.1	0.98039	0.06841
516.9	0.7342	0.01288			469.54	0.98232	0.06791
517.34	0.72771	0.01289			469.99	0.98415	0.06744
517.79	0.72447	0.01297			470.44	0.98587	0.06703
518.23	0.71475	0.01306			470.89	0.9875	0.06659
518.68	0.70665	0.01313			471.34	0.98902	0.06622
519.12	0.69692	0.01317			471.78	0.99045	0.06577
519.57	0.69044	0.01325			472.23	0.99175	0.06534
520.01	0.6872	0.0133			472.68	0.99294	0.06498
520.46	0.67423	0.01336			473.13	0.99407	0.06464
520.9	0.66775	0.01342			473.57	0.9951	0.06427
521.35	0.65802	0.01349			474.02	0.996	0.06387
521.79	0.6483	0.0136			474.47	0.9968	0.06359
522.24	0.64182	0.01367			474.92	0.99746	0.06328
522.68	0.63371	0.01375			475.37	0.99806	0.06298
523.13	0.62399	0.01383			475.81	0.9986	0.06266
523.57	0.6175	0.01392			476.26	0.99906	0.06236
524.02	0.6094	0.01401			476.71	0.99942	0.06213
524.46	0.59968	0.0141			477.16	0.9997	0.06191
524.91	0.59319	0.01419			477.6	0.99988	0.06162
525.35	0.58347	0.01429			478.05	0.99996	0.06135
525.8	0.57536	0.01435			478.5	1	0.06114
526.24	0.56564	0.01446			478.95	0.9999	0.061
526.69	0.55592	0.01457			479.39	0.99973	0.06083
527.13	0.54781	0.01468			479.84	0.99949	0.06062
527.58	0.53809	0.0148			480.29	0.99915	0.06044
528.02	0.5316	0.01493			480.74	0.99875	0.06032
528.47	0.52188	0.01502			481.18	0.99832	0.06021
528.91	0.51216	0.01516			481.63	0.99782	0.06012
529.36	0.50405	0.0153			482.08	0.99725	0.05999
529.8	0.49757	0.01537			482.53	0.99658	0.05988
530.25	0.49109	0.01548			482.97	0.99592	0.05982
530.69	0.47974	0.01556			483.42	0.99518	0.05977
531.14	0.46677	0.0157			483.87	0.99438	0.05973
531.58	0.46191	0.01581			484.31	0.99354	0.05966
532.03	0.45219	0.01594			484.76	0.99263	0.0596
532.47	0.44408	0.01604			485.21	0.99162	0.05954
532.91	0.43436	0.01615			485.66	0.99053	0.05945
533.36	0.42626	0.01631			486.1	0.98936	0.05946
533.8	0.41653	0.01645			486.55	0.98815	0.05947
534.25	0.40843	0.01658			487	0.98691	0.05945
534.69	0.40032	0.01668			487.44	0.98563	0.05943
535.14	0.39384	0.01678			487.89	0.98431	0.05937
535.58	0.38736	0.01691			488.34	0.98289	0.05931
536.03	0.37763	0.01701			488.79	0.98139	0.05935
536.47	0.36953	0.0171			489.23	0.97974	0.05933
536.91	0.35981	0.01719			489.68	0.97805	0.05927
537.36	0.3517	0.01724			490.13	0.97632	0.05925
537.8	0.3436	0.01732			490.57	0.97447	0.05923
538.25	0.33225	0.01746			491.02	0.97261	0.05925
538.69	0.32739	0.01757			491.47	0.97059	0.05921
539.14	0.32091	0.01764			491.91	0.96855	0.05911
539.58	0.3128	0.01771			492.36	0.96638	0.0591
540.02	0.30794	0.01781			492.81	0.96416	0.05903
540.47	0.29822	0.01788			493.25	0.96187	0.059
540.91	0.29173	0.01797			493.7	0.95948	0.05891
541.36	0.28363	0.01806			494.15	0.95695	0.05884
541.8	0.27553	0.01815			494.59	0.95432	0.05872
542.24	0.27066	0.01821			495.04	0.95159	0.05862
542.69	0.26256	0.01826			495.49	0.94882	0.0585
543.13	0.25446	0.01827			495.93	0.94595	0.05837
543.58	0.24959	0.01832			496.38	0.94294	0.05823
544.02	0.24149	0.01844			496.83	0.93979	0.05807
544.46	0.23663	0.01855			497.27	0.93661	0.05793
544.91	0.22853	0.01863			497.72	0.93321	0.05778
545.35	0.22366	0.01873			498.17	0.92976	0.05762
545.8	0.21718	0.01887			498.61	0.92613	0.05744
546.24	0.2107	0.0189			499.06	0.92246	0.05719
546.68	0.20421	0.019			499.51	0.91864	0.05697
547.13	0.19611	0.01906			499.95	0.9147	0.05668
547.57	0.19125	0.01915			500.4	0.91064	0.05642
548.01	0.18639	0.01926			500.84	0.90642	0.05608
548.46	0.18152	0.01934			501.29	0.90212	0.05578
548.9	0.17666	0.01947			501.74	0.89766	0.05549
549.34	0.1718	0.01953			502.18	0.89305	0.05523
549.79	0.16694	0.01954			502.63	0.88829	0.0549
550.23	0.15883	0.01961			503.08	0.88334	0.05459
550.68	0.15559	0.01968			503.52	0.87835	0.05422
551.12	0.14911	0.01974			503.97	0.87318	0.05382
551.56	0.14587	0.01972			504.41	0.86787	0.05345
552.01	0.13938	0.01977			504.86	0.86245	0.05301
552.45	0.13776	0.01981			505.31	0.85681	0.05264
552.89	0.1329	0.01981			505.75	0.85113	0.05215
553.34	0.12804	0.01984			506.2	0.84531	0.05169
553.78	0.1248	0.01986			506.64	0.83935	0.05115
554.22	0.11994	0.01987			507.09	0.83325	0.05069
554.67	0.11669	0.0199			507.54	0.82706	0.05025
555.11	0.11183	0.01993			507.98	0.82069	0.04979
555.55	0.10697	0.01992			508.43	0.8142	0.04937
556	0.10373	0.0199			508.87	0.80753	0.04889
556.44	0.10049	0.01991			509.32	0.80073	0.04839
556.88	0.09887	0.01991			509.77	0.79384	0.04782
557.33	0.09562	0.01992			510.21	0.78679	0.04724
557.77	0.09076	0.01994			510.66	0.77965	0.04663
558.21	0.08752	0.01993			511.1	0.77235	0.04601
558.65	0.08428	0.01992			511.55	0.76497	0.04537
559.1	0.08266	0.0199			511.99	0.75747	0.04471
559.54	0.07942	0.01984			512.44	0.74988	0.04409
559.98	0.07455	0.01981			512.89	0.7422	0.04341
560.43	0.07131	0.01978			513.33	0.73437	0.04276
560.87	0.06969	0.01977			513.78	0.72649	0.04209
561.31	0.06645	0.01976			514.22	0.71854	0.04146
561.76	0.06645	0.01971			514.67	0.71051	0.04082
562.2	0.06321	0.01965			515.11	0.7024	0.04018
562.64	0.06321	0.01959			515.56	0.69417	0.03952
563.08	0.05835	0.01953			516	0.68584	0.0389
563.53	0.05835	0.01949			516.45	0.67748	0.03823
563.97	0.05348	0.01943			516.9	0.66904	0.03763
564.41	0.05186	0.01939			517.34	0.6606	0.03699
564.86	0.05024	0.01932			517.79	0.65206	0.03629
565.3	0.04862	0.01932			518.23	0.64345	0.03558
565.74	0.04538	0.01927			518.68	0.63486	0.03492
566.18	0.04538	0.01919			519.12	0.62627	0.03431
566.63	0.04376	0.01915			519.57	0.6176	0.03359
567.07	0.04052	0.01911			520.01	0.60895	0.03293
567.51	0.0389	0.01903			520.46	0.60029	0.03226
567.95	0.03728	0.01899			520.9	0.59157	0.03168
568.4	0.03566	0.01896			521.35	0.58282	0.031
568.84	0.03566	0.01889			521.79	0.57403	0.03037
569.28	0.03241	0.01878			522.24	0.56526	0.02974
569.72	0.03079	0.01868			522.68	0.55651	0.02916
570.17	0.03079	0.01864			523.13	0.54778	0.02849
570.61	0.02917	0.01861			523.57	0.53899	0.02783
571.05	0.02755	0.01854			524.02	0.53026	0.02713
571.49	0.02755	0.01844			524.46	0.52151	0.02648
571.94	0.02755	0.01837			524.91	0.51283	0.02584
572.38	0.02593	0.01831			525.35	0.50423	0.02522
572.82	0.02593	0.01829			525.8	0.49572	0.02456
573.26	0.02431	0.01823			526.24	0.48719	0.02391
573.7	0.02107	0.01817			526.69	0.47868	0.02328
574.15	0.02107	0.01811			527.13	0.47022	0.02265
574.59	0.02107	0.01804			527.58	0.46186	0.02209
575.03	0.02107	0.01796			528.02	0.45352	0.0215
575.47	0.02107	0.0179			528.47	0.44524	0.02091
575.91	0.01945	0.01785			528.91	0.43702	0.02033
576.36	0.01945	0.01783			529.36	0.42887	0.01985
576.8	0.01783	0.01781			529.8	0.42078	0.01935
577.24	0.01459	0.01777			530.25	0.41278	0.01885
577.68	0.01459	0.01777			530.69	0.40482	0.01841
578.12	0.01459	0.01777			531.14	0.39693	0.01784
578.57	0.01459	0.01778			531.58	0.38917	0.01734
579.01	0.01621	0.01776			532.03	0.38141	0.0169
579.45	0.01621	0.01775			532.47	0.3738	0.01642
579.89	0.01459	0.01774			532.91	0.3662	0.01596
580.33	0.01297	0.01779			533.36	0.35876	0.01552
580.78	0.01135	0.01781			533.8	0.35135	0.01505
581.22	0.00972	0.01788			534.25	0.34407	0.01455
581.66	0.00972	0.01793			534.69	0.33691	0.01412
582.1	0.00972	0.01798			535.14	0.32989	0.01366
582.54	0.01135	0.01801			535.58	0.32295	0.01327
582.98	0.01297	0.01808			536.03	0.31609	0.0128
583.43	0.01297	0.01812			536.47	0.30939	0.01239
583.87	0.01297	0.01823			536.91	0.30283	0.01204
584.31	0.00972	0.01832			537.36	0.29639	0.01162
584.75	0.0081	0.01839			537.8	0.28996	0.01126
585.19	0.00648	0.01843			538.25	0.28363	0.01087
585.63	0.00648	0.01845			538.69	0.27738	0.01045
586.08	0.0081	0.01851			539.14	0.27122	0.01001
586.52	0.0081	0.01858			539.58	0.26519	0.00967
586.96	0.0081	0.01865			540.02	0.25931	0.00931
587.4	0.00648	0.0187			540.47	0.25348	0.00896
587.84	0.00486	0.01875			540.91	0.24779	0.00858
588.28	0.00648	0.01885			541.36	0.24216	0.00827
588.72	0.0081	0.01892			541.8	0.23668	0.00798
589.17	0.00648	0.01903			542.24	0.23127	0.00766
589.61	0.00648	0.01916			542.69	0.22599	0.00735
590.05	0.00486	0.01926			543.13	0.22079	0.00706
590.49	0.00486	0.01937			543.58	0.21573	0.00679
590.93	0.00648	0.01948			544.02	0.2107	0.00654
591.37	0.00486	0.01961			544.46	0.20581	0.0063
591.81	0.00648	0.0197			544.91	0.20099	0.00612
592.25	0.00486	0.01978			545.35	0.19627	0.00582
592.7	0.00324	0.01989			545.8	0.19161	0.00555
593.14	0.00162	0.02001			546.24	0.18702	0.00534
593.58	0.00324	0.02014			546.68	0.18256	0.00509
594.02	0.00486	0.02025			547.13	0.17821	0.00477
594.46	0.00486	0.02036			547.57	0.17395	0.00456
594.9	0.00324	0.02052			548.01	0.16987	0.00432
595.34	0.00324	0.02066			548.46	0.16581	0.00414
595.78	0.00324	0.02079			548.9	0.16189	0.00397
596.22	0.00324	0.02091			549.34	0.15806	0.00378
596.66	0.00486	0.02106			549.79	0.15421	0.0036
597.1	0.00324	0.02123			550.23	0.15051	0.00338
597.55	0.00324	0.02137			550.68	0.14679	0.00323
597.99	0.00162	0.02152			551.12	0.14316	0.00304
598.43	0.00324	0.02165			551.56	0.13962	0.00292
598.87	0.00162	0.02181			552.01	0.13614	0.00276
599.31	0.00162	0.02198			552.45	0.13278	0.00256
599.75	0.00162	0.02216			552.89	0.12955	0.00243
600.19	0.00162	0.02234			553.34	0.12635	0.00226
600.63	0.00162	0.02254			553.78	0.12327	0.00215
601.07	0.00162	0.02273			554.22	0.12028	0.002
601.51	0.00162	0.0229			554.67	0.11732	0.00187
601.95	0.00162	0.02308			555.11	0.11448	0.00175
602.39	0.00324	0.0233			555.55	0.11169	0.00164
602.83	0.00162	0.02345			556	0.109	0.00154
603.27	0.00162	0.02367			556.44	0.10638	0.00146
603.71	0.00162	0.0239			556.88	0.1039	0.00139
604.15	0.00162	0.02409			557.33	0.10155	0.00138
604.6	0.00324	0.02429			557.77	0.09926	0.00133
605.04	0.00324	0.02447			558.21	0.09698	0.00125
605.48	0.00162	0.02465			558.65	0.09473	0.00118
605.92	0	0.02484			559.1	0.0925	0.00112
606.36	0.00162	0.02504			559.54	0.09035	0.00107
606.8	0.00162	0.02525			559.98	0.08821	0.00104
607.24	0.00162	0.02546			560.43	0.08618	0.000965246
607.68	0.00162	0.02565			560.87	0.08427	0.000944931
608.12	0.00162	0.02585			561.31	0.08242	0.000883253
608.56	0.00162	0.02605			561.76	0.08071	0.00078049
609	0.00162	0.02629			562.2	0.07903	0.000731255
609.44	0.00162	0.02651			562.64	0.07733	0.000646069
609.88	0.00162	0.0267			563.08	0.07566	0.000574668
610.32	0	0.0269			563.53	0.07402	0.000517237
610.76	0.00162	0.02708			563.97	0.07249	0.00042441
611.2	0.00162	0.02726			564.41	0.07109	0.000390708
611.64	0.00324	0.02746			564.86	0.06976	0.000366765
612.08	0	0.02771			565.3	0.06842	0.000348096
612.52	0.00162	0.02797			565.74	0.06711	0.000240458
612.96	0.00162	0.02824			566.18	0.0658	0.000232706
613.4	0.00162	0.0285			566.63	0.06459	0.000136169
613.84	0.00162	0.02876			567.07	0.06333	9.01533e-05
614.28	0.00162	0.029			567.51	0.06213	4.52015e-05
614.72	0.00162	0.02934			567.95	0.06092	6.07806e-06
615.16	0	0.02959			568.4	0.05977	2.2425e-05
615.6	0.00162	0.02985			568.84	0.05871	0
616.04	0.00162	0.03009			569.28	0.05767	3.3323e-05
616.48	0.00324	0.0304			569.72	0.05665	2.81515e-05
616.92	0.00162	0.03072			570.17	0.05561	3.41278e-05
617.36	0.00162	0.03104			570.61	0.05455	5.13444e-05
617.8	0	0.03131			571.05	0.05353	7.98937e-05
618.23	0	0.03166			571.49	0.05257	0.000119868
618.67	0.00162	0.03198			571.94	0.05165	0.000171361
619.11	0.00162	0.03225			572.38	0.05073	0.000229791
619.55	0.00162	0.03256			572.82	0.04988	0.000245704
619.99	0	0.03291			573.26	0.04904	0.000268647
620.43	-0.00162	0.03319			573.7	0.04819	0.000298621
620.87	0.00162	0.03349			574.15	0.04737	0.000286076
621.31	0.00324	0.03376			574.59	0.04657	0.000275798
621.75	0.00162	0.03404			575.03	0.04577	0.000222816
622.19	-0.00162	0.0344			575.47	0.04491	0.000176495
622.63	-0.00162	0.03473			575.91	0.04403	0.000231077
623.07	0	0.03505			576.36	0.04311	0.000197708
623.51	0	0.03535			576.8	0.04231	0.000125752
623.95	0.00162	0.03569			577.24	0.04147	0.000109359
624.39	0	0.03602			577.68	0.04074	0.000148344
624.83	0.00162	0.03638			578.12	0.04014	0.000148186
625.26	0	0.03674			578.57	0.03953	0.00015358
625.7	0	0.03707			579.01	0.03899	0.000213889
626.14	0.00324	0.03744			579.45	0.0385	0.000284143
626.58	0.00162	0.03783			579.89	0.03793	0.000364249
627.02	0.00324	0.0382			580.33	0.03742	0.000404566
627.46	0.00162	0.03859			580.78	0.03689	0.000449786
627.9	0	0.03898			581.22	0.03631	0.000454846
628.34	0.00324	0.03939			581.66	0.03567	0.000469019
628.78	0.00324	0.03977			582.1	0.03505	0.000492027
629.22	0.00162	0.0402			582.54	0.03454	0.000523592
629.66	0.00162	0.04061			582.98	0.03411	0.000563437
630.09	0	0.041			583.43	0.03372	0.000660834
630.53	0.00162	0.04141			583.87	0.03336	0.000770721
630.97	0.00324	0.04184			584.31	0.03297	0.000843361
631.41	0.00162	0.04231			584.75	0.03261	0.000923357
631.85	0.00162	0.04277			585.19	0.03228	0.00106
632.29	0.00162	0.04324			585.63	0.03193	0.00124
632.73	0.00162	0.04366			586.08	0.03158	0.00134
633.17	0.00486	0.0441			586.52	0.03126	0.00139
633.6	0.00162	0.04462			586.96	0.03086	0.00151
634.04	0.00162	0.04512			587.4	0.03049	0.00158
634.48	0.00324	0.04564			587.84	0.03012	0.00171
634.92	0.00162	0.04614			588.28	0.0298	0.00184
635.36	0.00162	0.04673			588.72	0.02951	0.00198
635.8	0.00162	0.04732			589.17	0.02927	0.00203
636.24	0.00162	0.04792			589.61	0.02904	0.00213
636.67	0.00324	0.04856			590.05	0.02875	0.00233
637.11	0	0.04914			590.49	0.02848	0.00254
637.55	0.00324	0.04979			590.93	0.02815	0.00266
637.99	0.00324	0.05035			591.37	0.02777	0.00278
638.43	0.00324	0.05097			591.81	0.02739	0.00297
638.87	0	0.05156			592.25	0.027	0.00311
639.3	0.00162	0.05216			592.7	0.02666	0.00327
639.74	0.00324	0.05271			593.14	0.0263	0.00338
640.18	0.00324	0.05331			593.58	0.02593	0.00355
640.62	--	0.05378			594.02	0.02558	0.00373
641.06	--	0.05432			594.46	0.02525	0.00386
641.5	--	0.05483			594.9	0.02498	0.00401
641.93	--	0.05534			595.34	0.02469	0.00416
642.37	--	0.05583			595.78	0.02444	0.00428
642.81	--	0.05636			596.22	0.02429	0.0045
643.25	--	0.05687			596.66	0.02419	0.00472
643.69	--	0.05735			597.1	0.02407	0.0049
644.12	--	0.05784			597.55	0.02393	0.00509
644.56	--	0.05831			597.99	0.02378	0.00528
645	--	0.05883			598.43	0.0236	0.00544
645.44	--	0.05929			598.87	0.02342	0.00565
645.88	--	0.05977			599.31	0.02334	0.00582
646.31	--	0.06029			599.75	0.02327	0.00604
646.75	--	0.06082			600.19	0.0232	0.00627
647.19	--	0.06134			600.63	0.02308	0.00645
647.63	--	0.06183			601.07	0.02299	0.00664
648.07	--	0.06238			601.51	0.02282	0.00684
648.5	--	0.06298			601.95	0.02264	0.007
648.94	--	0.06359			602.39	0.02251	0.00721
649.38	--	0.06425			602.83	0.02244	0.00742
649.82	--	0.06482			603.27	0.02243	0.00759
650.25	--	0.06541			603.71	0.02241	0.00781
650.69	--	0.06598			604.15	0.02241	0.00804
651.13	--	0.06653			604.6	0.02255	0.00827
651.57	--	0.06717			605.04	0.0227	0.00846
652	--	0.06775			605.48	0.02286	0.0086
652.44	--	0.06834			605.92	0.02299	0.0088
652.88	--	0.06891			606.36	0.02305	0.009
653.32	--	0.06957			606.8	0.02314	0.0092
653.75	--	0.07012			607.24	0.0233	0.00946
654.19	--	0.07068			607.68	0.0235	0.00973
654.63	--	0.0712			608.12	0.02363	0.01
655.07	--	0.07181			608.56	0.0237	0.01028
655.5	--	0.07244			609	0.0237	0.01052
655.94	--	0.07308			609.44	0.02362	0.01076
656.38	--	0.07378			609.88	0.02357	0.01101
656.82	--	0.07443			610.32	0.02355	0.0113
657.25	--	0.07507			610.76	0.02362	0.01155
657.69	--	0.07578			611.2	0.02366	0.01185
658.13	--	0.07639			611.64	0.02369	0.01205
658.57	--	0.07708			612.08	0.0236	0.0123
659	--	0.07781			612.52	0.02347	0.01255
659.44	--	0.07852			612.96	0.02331	0.0128
659.88	--	0.07928			613.4	0.02314	0.01301
660.31	--	0.08003			613.84	0.02294	0.01326
660.75	--	0.08078			614.28	0.02273	0.01352
661.19	--	0.08152			614.72	0.02253	0.01377
661.62	--	0.08233			615.16	0.02238	0.01403
662.06	--	0.08309			615.6	0.02226	0.01429
662.5	--	0.08392			616.04	0.02214	0.01455
662.94	--	0.08478			616.48	0.02195	0.01476
663.37	--	0.08563			616.92	0.02173	0.01493
663.81	--	0.08645			617.36	0.0214	0.01518
664.25	--	0.08736			617.8	0.02119	0.01544
664.68	--	0.0883			618.23	0.02104	0.01565
665.12	--	0.08923			618.67	0.02096	0.01591
665.56	--	0.09016			619.11	0.02079	0.01607
665.99	--	0.0911			619.55	0.02057	0.01637
666.43	--	0.09202			619.99	0.02042	0.01667
666.87	--	0.093			620.43	0.02042	0.01688
667.3	--	0.09401			620.87	0.02039	0.01713
667.74	--	0.09506			621.31	0.02038	0.01743
668.18	--	0.09612			621.75	0.02041	0.01765
668.61	--	0.09713			622.19	0.02035	0.01787
669.05	--	0.09822			622.63	0.02023	0.01814
669.49	--	0.09928			623.07	0.02018	0.01836
669.92	--	0.10041			623.51	0.02013	0.01858
670.36	--	0.10164			623.95	0.02008	0.01881
670.79	--	0.10278			624.39	0.02007	0.01904
671.23	--	0.10398			624.83	0.02008	0.01927
671.67	--	0.10519			625.26	0.02013	0.01954
672.1	--	0.10643			625.7	0.02025	0.01986
672.54	--	0.10761			626.14	0.02026	0.02009
672.98	--	0.10885			626.58	0.02029	0.02036
673.41	--	0.10999			627.02	0.02025	0.0206
673.85	--	0.1111			627.46	0.02012	0.0208
674.29	--	0.11232			627.9	0.01999	0.02105
674.72	--	0.11345			628.34	0.01993	0.0213
675.16	--	0.1147			628.78	0.01994	0.02156
675.59	--	0.11585			629.22	0.01994	0.02182
676.03	--	0.11707			629.66	0.01985	0.02203
676.47	--	0.11832			630.09	0.01978	0.02224
676.9	--	0.11961			630.53	0.01974	0.02254
677.34	--	0.12079			630.97	0.01968	0.02284
677.77	--	0.12205			631.41	0.01969	0.02309
678.21	--	0.12326			631.85	0.01965	0.02339
678.65	--	0.12454			632.29	0.0196	0.02365
679.08	--	0.12577			632.73	0.01944	0.0239
679.52	--	0.12703			633.17	0.01936	0.02419
679.95	--	0.1283			633.6	0.01909	0.02448
680.39	--	0.12959			634.04	0.01885	0.02476
680.82	--	0.13094			634.48	0.01868	0.02497
681.26	--	0.13233			634.92	0.01842	0.02521
681.7	--	0.13371			635.36	0.01828	0.02546
682.13	--	0.13515			635.8	0.01814	0.02576
682.57	--	0.13658			636.24	0.01798	0.02603
683	--	0.13801			636.67	0.01786	0.02623
683.44	--	0.13941			637.11	0.01774	0.02652
683.87	--	0.14079			637.55	0.01756	0.0268
684.31	--	0.14228			637.99	0.01735	0.02704
684.75	--	0.14376			638.43	0.01708	0.02726
685.18	--	0.14518			638.87	0.01692	0.02753
685.62	--	0.14663			639.3	0.01672	0.02775
686.05	--	0.14808			639.74	0.0165	0.02801
686.49	--	0.14951			640.18	0.01629	0.02823
686.92	--	0.15101			640.62	0.01602	0.02836
687.36	--	0.15253			641.06	0.01576	0.02849
687.79	--	0.15411			641.5	0.01546	0.02867
688.23	--	0.15572			641.93	0.01516	0.02885
688.66	--	0.15719			642.37	0.01487	0.02898
689.1	--	0.15865			642.81	0.01453	0.02921
689.53	--	0.16014			643.25	0.01424	0.02935
689.97	--	0.16167			643.69	0.01395	0.02955
690.41	--	0.1632			644.12	0.01367	0.0297
690.84	--	0.16484			644.56	0.01355	0.0299
691.28	--	0.16647			645	0.01355	0.03005
691.71	--	0.1682			645.44	0.01356	0.0303
692.15	--	0.16991			645.88	0.01358	0.03051
692.58	--	0.17158			646.31	0.01351	0.03072
693.02	--	0.17324			646.75	0.01347	0.03094
693.45	--	0.17493			647.19	0.01344	0.03115
693.89	--	0.17665			647.63	0.01344	0.03137
694.32	--	0.17833			648.07	0.01349	0.0316
694.76	--	0.18004			648.5	0.0135	0.03174
695.19	--	0.18188			648.94	0.01345	0.03193
695.63	--	0.18362			649.38	0.01341	0.03217
696.06	--	0.18536			649.82	0.01329	0.03242
696.5	--	0.18706			650.25	0.0132	0.03267
696.93	--	0.1888			650.69	0.01309	0.03288
697.36	--	0.19057			651.13	0.01303	0.03315
697.8	--	0.19244			651.57	0.013	0.03342
698.23	--	0.19431			652	0.01307	0.0337
698.67	--	0.19618			652.44	0.0131	0.03397
699.1	--	0.19814			652.88	0.01309	0.0342
699.54	--	0.2001			653.32	0.01306	0.03445
699.97	--	0.20201			653.75	0.013	0.03465
700.41	--	0.20385			654.19	0.01285	0.03496
700.84	--	0.20577			654.63	0.01272	0.03512
701.28	--	0.20765			655.07	0.01249	0.0353
701.71	--	0.2095			655.5	0.01227	0.03549
702.15	--	0.21141			655.94	0.01215	0.03578
702.58	--	0.21341			656.38	0.01213	0.03603
703.01	--	0.21538			656.82	0.01219	0.03628
703.45	--	0.2174			657.25	0.01236	0.0365
703.88	--	0.21936			657.69	0.0125	0.03682
704.32	--	0.22135			658.13	0.0126	0.03706
704.75	--	0.22341			658.57	0.01268	0.03735
705.19	--	0.22546			659	0.01282	0.03764
705.62	--	0.22754			659.44	0.01297	0.03795
706.05	--	0.22952			659.88	0.01309	0.03825
706.49	--	0.23164			660.31	0.01321	0.03852
706.92	--	0.23379			660.75	0.01332	0.03884
707.36	--	0.23589			661.19	0.01354	0.03918
707.79	--	0.238			661.62	0.01389	0.03948
708.22	--	0.24006			662.06	0.01412	0.03978
708.66	--	0.24216			662.5	0.01417	0.04009
709.09	--	0.24433			662.94	0.01418	0.04036
709.53	--	0.24649			663.37	0.01419	0.04074
709.96	--	0.24862			663.81	0.01429	0.04104
710.39	--	0.25085			664.25	0.01438	0.04129
710.83	--	0.25308			664.68	0.01448	0.0416
711.26	--	0.25528			665.12	0.01468	0.04188
711.7	--	0.25751			665.56	0.01489	0.04222
712.13	--	0.25971			665.99	0.01508	0.04262
712.56	--	0.26197			666.43	0.01528	0.04303
713	--	0.26424			666.87	0.01555	0.04336
713.43	--	0.26644			667.3	0.01586	0.04384
713.87	--	0.26863			667.74	0.01611	0.04423
714.3	--	0.27092			668.18	0.01633	0.04464
714.73	--	0.27324			668.61	0.0166	0.04501
715.17	--	0.27556			669.05	0.0169	0.04536
715.6	--	0.27787			669.49	0.01715	0.04572
716.03	--	0.28025			669.92	0.01727	0.04608
716.47	--	0.2827			670.36	0.0175	0.04656
716.9	--	0.28505			670.79	0.01774	0.04695
717.33	--	0.28747			671.23	0.01806	0.04746
717.77	--	0.28989			671.67	0.01847	0.04798
718.2	--	0.29234			672.1	0.01888	0.04847
718.63	--	0.29481			672.54	0.01926	0.04893
719.07	--	0.29717			672.98	0.01966	0.04946
719.5	--	0.29963			673.41	0.01998	0.05004
719.93	--	0.30208			673.85	0.02025	0.05059
720.37	--	0.3046			674.29	0.02043	0.05106
720.8	--	0.30713			674.72	0.02068	0.05154
721.23	--	0.30963			675.16	0.02099	0.05208
721.67	--	0.31218			675.59	0.02113	0.05258
722.1	--	0.31476			676.03	0.02126	0.05306
722.53	--	0.31731			676.47	0.02142	0.05359
722.97	--	0.31995			676.9	0.02164	0.05409
723.4	--	0.32261			677.34	0.02165	0.05452
723.83	--	0.32534			677.77	0.02177	0.05505
724.27	--	0.32798			678.21	0.0219	0.05555
724.7	--	0.33053			678.65	0.02198	0.05606
725.13	--	0.33306			679.08	0.02219	0.05656
725.57	--	0.33568			679.52	0.02231	0.0571
726	--	0.33836			679.95	0.02251	0.0576
726.43	--	0.34112			680.39	0.02268	0.05812
726.86	--	0.34377			680.82	0.02276	0.05867
727.3	--	0.34645			681.26	0.02267	0.05914
727.73	--	0.34911			681.7	0.0226	0.05966
728.16	--	0.3518			682.13	0.02251	0.06019
728.6	--	0.35443			682.57	0.02252	0.06072
729.03	--	0.35709			683	0.02246	0.06126
729.46	--	0.35976			683.44	0.02235	0.06184
729.89	--	0.36245			683.87	0.02233	0.06234
730.33	--	0.36509			684.31	0.02238	0.06289
730.76	--	0.36782			684.75	0.02245	0.0635
731.19	--	0.37059			685.18	0.02233	0.06408
731.62	--	0.37324			685.62	0.02221	0.06467
732.06	--	0.3758			686.05	0.02205	0.06527
732.49	--	0.37843			686.49	0.02197	0.06588
732.92	--	0.38112			686.92	0.022	0.06646
733.35	--	0.38381			687.36	0.02205	0.0671
733.79	--	0.38653			687.79	0.02214	0.0677
734.22	--	0.38928			688.23	0.02224	0.06841
734.65	--	0.39202			688.66	0.02226	0.06904
735.08	--	0.39471			689.1	0.02223	0.06976
735.52	--	0.39746			689.53	0.02219	0.07035
735.95	--	0.40016			689.97	0.02216	0.07099
736.38	--	0.40283			690.41	0.02229	0.07165
736.81	--	0.40553			690.84	0.02241	0.0723
737.25	--	0.40834			691.28	0.02247	0.07296
737.68	--	0.41112			691.71	0.02241	0.07367
738.11	--	0.41389			692.15	0.02238	0.07425
738.54	--	0.41672			692.58	0.02237	0.07494
738.97	--	0.41952			693.02	0.02226	0.07559
739.41	--	0.42224			693.45	0.02215	0.0762
739.84	--	0.42498			693.89	0.02211	0.07687
740.27	--	0.42772			694.32	0.022	0.0775
740.7	--	0.43056			694.76	0.022	0.07814
741.13	--	0.43343			695.19	0.0219	0.07875
741.57	--	0.43626			695.63	0.02182	0.07937
742	--	0.43907			696.06	0.02158	0.07995
742.43	--	0.44191			696.5	0.02139	0.08058
742.86	--	0.44482			696.93	0.02103	0.08121
743.29	--	0.44767			697.36	0.02071	0.08191
743.73	--	0.45054			697.8	0.02052	0.08262
744.16	--	0.4534			698.23	0.02046	0.0832
744.59	--	0.45639			698.67	0.02045	0.08397
745.02	--	0.45937			699.1	0.02055	0.08471
745.45	--	0.46235			699.54	0.02066	0.0855
745.88	--	0.4653			699.97	0.02062	0.08617
746.32	--	0.46827			700.41	0.02057	0.08684
746.75	--	0.47122			700.84	0.02053	0.08757
747.18	--	0.47417			701.28	0.02033	0.08832
747.61	--	0.47716			701.71	0.02015	0.08902
748.04	--	0.48019			702.15	0.01997	0.08969
748.47	--	0.48329			702.58	0.01987	0.09042
748.9	--	0.4865			703.01	0.0198	0.09106
749.34	--	0.48966			703.45	0.01976	0.09176
749.77	--	0.49289			703.88	0.01971	0.09243
750.2	--	0.49621			704.32	0.01952	0.0932
750.63	--	0.4995			704.75	0.01939	0.09393
751.06	--	0.50268			705.19	0.01921	0.09462
751.49	--	0.50583			705.62	0.01902	0.09532
751.92	--	0.50906			706.05	0.01893	0.09604
752.36	--	0.51239			706.49	0.01895	0.09685
752.79	--	0.51565			706.92	0.01898	0.09758
753.22	--	0.51891			707.36	0.01897	0.09832
753.65	--	0.52223			707.79	0.01898	0.09903
754.08	--	0.52558			708.22	0.01904	0.0998
754.51	--	0.52895			708.66	0.01912	0.10058
754.94	--	0.53237			709.09	0.0192	0.10142
755.37	--	0.5358			709.53	0.01928	0.10218
755.8	--	0.53923			709.96	0.01936	0.10296
756.24	--	0.54273			710.39	0.01953	0.1037
756.67	--	0.54626			710.83	0.0196	0.10454
757.1	--	0.54975			711.26	0.01967	0.10521
757.53	--	0.55328			711.7	0.01974	0.10602
757.96	--	0.55683			712.13	0.01986	0.1068
758.39	--	0.56034			712.56	0.01991	0.10764
758.82	--	0.56395			713	0.01989	0.10854
759.25	--	0.56765			713.43	0.01987	0.10937
759.68	--	0.5712			713.87	0.02	0.11025
760.11	--	0.57464			714.3	0.02021	0.11109
760.54	--	0.57803			714.73	0.02032	0.11199
760.97	--	0.5815			715.17	0.02045	0.11285
761.41	--	0.58497			715.6	0.02055	0.11377
761.84	--	0.5884			716.03	0.02064	0.11464
762.27	--	0.59186			716.47	0.0207	0.11557
762.7	--	0.5954			716.9	0.02068	0.11642
763.13	--	0.59889			717.33	0.02072	0.11723
763.56	--	0.6025			717.77	0.02079	0.11804
763.99	--	0.60593			718.2	0.02086	0.11895
764.42	--	0.60935			718.63	0.02089	0.11983
764.85	--	0.6129			719.07	0.02088	0.12072
765.28	--	0.61651			719.5	0.02103	0.12166
765.71	--	0.62015			719.93	0.02114	0.12261
766.14	--	0.62377			720.37	0.02118	0.12357
766.57	--	0.62735			720.8	0.02122	0.12458
767	--	0.63106			721.23	0.02129	0.12559
767.43	--	0.63471			721.67	0.02145	0.12657
767.86	--	0.63833			722.1	0.02153	0.12751
768.29	--	0.64192			722.53	0.02167	0.12845
768.72	--	0.64565			722.97	0.02172	0.12945
769.15	--	0.64937			723.4	0.02164	0.13041
769.58	--	0.65308			723.83	0.02151	0.13143
770.01	--	0.65685			724.27	0.02139	0.13235
770.44	--	0.66051			724.7	0.02132	0.13333
770.87	--	0.66421			725.13	0.02126	0.13431
771.3	--	0.66789			725.57	0.02124	0.13526
771.73	--	0.67167			726	0.02125	0.13622
772.16	--	0.67546			726.43	0.02111	0.13713
772.59	--	0.67933			726.86	0.02101	0.13805
773.02	--	0.68319			727.3	0.02095	0.13893
773.45	--	0.68703			727.73	0.02086	0.13987
773.88	--	0.69093			728.16	0.02072	0.14086
774.31	--	0.69477			728.6	0.02047	0.14177
774.74	--	0.69864			729.03	0.02036	0.14269
775.17	--	0.70252			729.46	0.02037	0.14363
775.6	--	0.70643			729.89	0.02045	0.14462
776.03	--	0.7103			730.33	0.02053	0.14561
776.46	--	0.71411			730.76	0.02055	0.14657
776.89	--	0.71784			731.19	0.02053	0.14746
777.32	--	0.72152			731.62	0.02048	0.14845
777.75	--	0.72527			732.06	0.0204	0.14936
778.18	--	0.72903			732.49	0.02032	0.15028
778.61	--	0.73293			732.92	0.02023	0.15112
779.04	--	0.73708			733.35	0.02013	0.15202
779.47	--	0.74137			733.79	0.02006	0.15298
779.9	--	0.74546			734.22	0.01986	0.15391
780.33	--	0.74933			734.65	0.0195	0.15485
780.76	--	0.75315			735.08	0.01917	0.15575
781.18	--	0.757			735.52	0.01888	0.15661
781.61	--	0.76086			735.95	0.01852	0.15758
782.04	--	0.76467			736.38	0.01814	0.15852
782.47	--	0.76857			736.81	0.01781	0.15948
782.9	--	0.77254			737.25	0.01751	0.16051
783.33	--	0.7765			737.68	0.0173	0.1615
783.76	--	0.78052			738.11	0.01724	0.16255
784.19	--	0.78452			738.54	0.01704	0.16365
784.62	--	0.78859			738.97	0.01686	0.16472
785.05	--	0.79261			739.41	0.01668	0.16577
785.48	--	0.79645			739.84	0.01651	0.16687
785.91	--	0.8002			740.27	0.01634	0.16794
786.33	--	0.80375			740.7	0.01647	0.16902
786.76	--	0.8073			741.13	0.01662	0.17011
787.19	--	0.81103			741.57	0.0168	0.17122
787.62	--	0.81478			742	0.01692	0.17234
788.05	--	0.81842			742.43	0.01691	0.17337
788.48	--	0.82193			742.86	0.01691	0.17447
788.91	--	0.82525			743.29	0.0168	0.17544
789.34	--	0.82861			743.73	0.0167	0.17652
789.77	--	0.83213			744.16	0.01662	0.17761
790.19	--	0.83575			744.59	0.01661	0.17868
790.62	--	0.83924			745.02	0.01679	0.17976
791.05	--	0.84276			745.45	0.01695	0.18086
791.48	--	0.84617			745.88	0.01723	0.18203
791.91	--	0.8496			746.32	0.01749	0.18313
792.34	--	0.85315			746.75	0.01764	0.18429
792.77	--	0.85674			747.18	0.01753	0.18547
793.2	--	0.86025			747.61	0.01744	0.18663
793.62	--	0.86365			748.04	0.01746	0.18772
794.05	--	0.86698			748.47	0.0175	0.18888
794.48	--	0.87034			748.9	0.01763	0.19006
794.91	--	0.87378			749.34	0.01777	0.19127
795.34	--	0.87723			749.77	0.01791	0.1925
795.77	--	0.88065			750.2	0.01805	0.19366
796.19	--	0.88369			750.63	0.01812	0.19493
796.62	--	0.88653			751.06	0.0183	0.19618
797.05	--	0.88936			751.49	0.01851	0.1975
797.48	--	0.89219			751.92	0.01869	0.1988
797.91	--	0.89536			752.36	0.01891	0.20012
798.34	--	0.8987			752.79	0.01908	0.20137
798.76	--	0.90207			753.22	0.01927	0.2027
799.19	--	0.90516			753.65	0.01942	0.20401
799.62	--	0.908			754.08	0.0196	0.20535
800.05	--	0.91073			754.51	0.01973	0.20671
800.48	--	0.91358			754.94	0.01989	0.2082
800.9	--	0.91656			755.37	0.02007	0.20961
801.33	--	0.9194			755.8	0.02021	0.21101
801.76	--	0.92223			756.24	0.02031	0.21239
802.19	--	0.92515			756.67	0.02037	0.2138
802.62	--	0.92795			757.1	0.02047	0.21529
803.04	--	0.93044			757.53	0.02051	0.21671
803.47	--	0.93269			757.96	0.02048	0.21812
803.9	--	0.93483			758.39	0.02056	0.21956
804.33	--	0.93697			758.82	0.02058	0.22102
804.76	--	0.9395			759.25	0.0206	0.22251
805.18	--	0.94221			759.68	0.02067	0.22402
805.61	--	0.94473			760.11	0.02074	0.22552
806.04	--	0.9472			760.54	0.0208	0.22704
806.47	--	0.94958			760.97	0.02087	0.22855
806.89	--	0.95202			761.41	0.02099	0.23014
807.32	--	0.95438			761.84	0.02114	0.23176
807.75	--	0.95667			762.27	0.02122	0.23331
808.18	--	0.95879			762.7	0.02129	0.23485
808.6	--	0.96061			763.13	0.02128	0.23638
809.03	--	0.96234			763.56	0.02135	0.23798
809.46	--	0.96417			763.99	0.02142	0.23957
809.89	--	0.96606			764.42	0.02138	0.24113
810.31	--	0.96764			764.85	0.02127	0.24272
810.74	--	0.96936			765.28	0.02114	0.24433
811.17	--	0.97107			765.71	0.02102	0.24597
811.6	--	0.9728			766.14	0.02089	0.24764
812.02	--	0.9743			766.57	0.02082	0.24924
812.45	--	0.9758			767	0.0208	0.25087
812.88	--	0.97762			767.43	0.0207	0.25243
813.3	--	0.97952			767.86	0.02055	0.25407
813.73	--	0.98172			768.29	0.02034	0.25575
814.16	--	0.98417			768.72	0.02015	0.2574
814.59	--	0.98625			769.15	0.01999	0.25913
815.01	--	0.98831			769.58	0.0198	0.2608
815.44	--	0.98947			770.01	0.01974	0.2625
815.87	--	0.99012			770.44	0.01962	0.26423
816.29	--	0.99074			770.87	0.01944	0.26599
816.72	--	0.99161			771.3	0.01913	0.26775
817.15	--	0.99253			771.73	0.01891	0.26949
817.58	--	0.9933			772.16	0.01881	0.2713
818	--	0.99401			772.59	0.01875	0.27311
818.43	--	0.99484			773.02	0.01857	0.27496
818.86	--	0.9956			773.45	0.01818	0.2767
819.28	--	0.99629			773.88	0.01785	0.27847
819.71	--	0.9973			774.31	0.01767	0.28038
820.14	--	0.99817			774.74	0.0175	0.28237
820.56	--	0.9991			775.17	0.01735	0.2843
820.99	--	0.99966			775.6	0.01734	0.28622
821.42	--	1			776.03	0.0174	0.28822
821.84	--	1			776.46	0.01742	0.29025
822.27	--	0.99997			776.89	0.01732	0.29233
822.7	--	0.99966			777.32	0.01715	0.29436
823.12	--	0.99932			777.75	0.01707	0.29642
823.55	--	0.99887			778.18	0.01696	0.29842
823.98	--	0.99854			778.61	0.01687	0.30051
824.4	--	0.99848			779.04	0.017	0.3026
824.83	--	0.99867			779.47	0.01714	0.30473
825.25	--	0.99885			779.9	0.01737	0.30699
825.68	--	0.99899			780.33	0.01772	0.30924
826.11	--	0.99895			780.76	0.01805	0.31148
826.53	--	0.99876			781.18	0.01839	0.31365
826.96	--	0.99822			781.61	0.01862	0.31582
827.39	--	0.99751			782.04	0.01888	0.31801
827.81	--	0.99691			782.47	0.01918	0.32019
828.24	--	0.99637			782.9	0.01951	0.32241
828.66	--	0.99539			783.33	0.01994	0.32461
829.09	--	0.99416			783.76	0.02029	0.32685
829.52	--	0.99336			784.19	0.02051	0.32907
829.94	--	0.99262			784.62	0.0208	0.33129
830.37	--	0.99133			785.05	0.02101	0.33358
830.79	--	0.98958			785.48	0.02113	0.33576
831.22	--	0.98783			785.91	0.02126	0.33807
831.65	--	0.98609			786.33	0.02129	0.34032
832.07	--	0.98445			786.76	0.0214	0.34265
832.5	--	0.98279			787.19	0.02157	0.34503
832.92	--	0.98136			787.62	0.0218	0.34735
833.35	--	0.98007			788.05	0.022	0.34971
833.78	--	0.97883			788.48	0.02212	0.35206
834.2	--	0.97698			788.91	0.02227	0.3545
834.63	--	0.97452			789.34	0.02236	0.35697
835.05	--	0.9717			789.77	0.02232	0.35942
835.48	--	0.9686			790.19	0.02233	0.36191
835.9	--	0.96546			790.62	0.02252	0.3643
836.33	--	0.96234			791.05	0.02271	0.36686
836.76	--	0.95917			791.48	0.02291	0.3695
837.18	--	0.95611			791.91	0.02326	0.37217
837.61	--	0.95326			792.34	0.02349	0.37478
838.03	--	0.95032			792.77	0.02372	0.37737
838.46	--	0.94753			793.2	0.02379	0.37994
838.88	--	0.94486			793.62	0.02389	0.38245
839.31	--	0.94233			794.05	0.02402	0.38501
839.73	--	0.93993			794.48	0.02417	0.38759
840.16	--	0.93773			794.91	0.02421	0.39025
840.59	--	0.93576			795.34	0.02423	0.39285
841.01	--	0.9336			795.77	0.02411	0.39552
841.44	--	0.93101			796.19	0.02385	0.39818
841.86	--	0.92877			796.62	0.02345	0.40082
842.29	--	0.92654			797.05	0.02318	0.40359
842.71	--	0.92426			797.48	0.02298	0.40638
843.14	--	0.92197			797.91	0.02292	0.40915
843.56	--	0.91959			798.34	0.02282	0.41189
843.99	--	0.91741			798.76	0.02274	0.4146
844.41	--	0.91544			799.19	0.02267	0.41737
844.84	--	0.91351			799.62	0.02265	0.42013
845.26	--	0.91163			800.05	0.02256	0.42287
845.69	--	0.90967			800.48	0.02239	0.42559
846.11	--	0.90757			800.9	0.02234	0.42834
846.54	--	0.90535			801.33	0.02232	0.43116
846.96	--	0.90309			801.76	0.0223	0.43406
847.39	--	0.90106			802.19	0.02228	0.43693
847.81	--	0.89934			802.62	0.0222	0.43967
848.24	--	0.89771			803.04	0.02209	0.44248
848.66	--	0.89631			803.47	0.02202	0.44527
849.09	--	0.89467			803.9	0.02198	0.44818
849.51	--	0.89268			804.33	0.0219	0.45105
849.94	--	0.89012			804.76	0.0219	0.45395
850.36	--	0.88685			805.18	0.02188	0.45685
850.78	--	0.88389			805.61	0.02194	0.45972
851.21	--	0.88094			806.04	0.02192	0.46271
851.63	--	0.87847			806.47	0.02174	0.46571
852.06	--	0.87647			806.89	0.02134	0.46858
852.48	--	0.87475			807.32	0.02079	0.47142
852.91	--	0.87269			807.75	0.02048	0.47433
853.33	--	0.87039			808.18	0.02032	0.47739
853.76	--	0.86783			808.6	0.02015	0.48031
854.18	--	0.86512			809.03	0.02	0.48318
854.6	--	0.86249			809.46	0.01982	0.48612
855.03	--	0.86015			809.89	0.0196	0.48911
855.45	--	0.85788			810.31	0.01944	0.49224
855.88	--	0.85512			810.74	0.01937	0.49532
856.3	--	0.85214			811.17	0.01929	0.49839
856.73	--	0.84877			811.6	0.01924	0.50133
857.15	--	0.84546			812.02	0.01916	0.50431
857.57	--	0.84198			812.45	0.01879	0.50721
858	--	0.83861			812.88	0.01856	0.51011
858.42	--	0.83518			813.3	0.01837	0.51306
858.85	--	0.83211			813.73	0.01815	0.51607
859.27	--	0.82907			814.16	0.018	0.51903
859.69	--	0.82618			814.59	0.01812	0.52204
860.12	--	0.82305			815.01	0.01822	0.52504
860.54	--	0.81959			815.44	0.01831	0.528
860.97	--	0.81558			815.87	0.01836	0.53095
861.39	--	0.81141			816.29	0.01856	0.53391
861.81	--	0.80699			816.72	0.01899	0.537
862.24	--	0.80285			817.15	0.01943	0.54018
862.66	--	0.79853			817.58	0.01978	0.54311
863.09	--	0.79448			818	0.02019	0.54613
863.51	--	0.7905			818.43	0.02068	0.54922
863.93	--	0.78623			818.86	0.02105	0.55228
864.36	--	0.78183			819.28	0.02112	0.55518
864.78	--	0.77788			819.71	0.02118	0.55807
865.2	--	0.77412			820.14	0.02128	0.56104
865.63	--	0.76973			820.56	0.02146	0.56399
866.05	--	0.76499			820.99	0.0217	0.567
866.47	--	0.76057			821.42	0.02212	0.57004
866.9	--	0.75639			821.84	0.02243	0.57286
867.32	--	0.75215			822.27	0.02254	0.57586
867.75	--	0.74749			822.7	0.02265	0.57879
868.17	--	0.74251			823.12	0.02266	0.58159
868.59	--	0.73755			823.55	0.02265	0.58436
869.02	--	0.73233			823.98	0.02272	0.58701
869.44	--	0.72672			824.4	0.02275	0.58987
869.86	--	0.72102			824.83	0.02284	0.59279
870.29	--	0.71569			825.25	0.02285	0.59548
870.71	--	0.71064			825.68	0.02293	0.59824
871.13	--	0.70556			826.11	0.02305	0.6011
871.56	--	0.70062			826.53	0.02296	0.60383
871.98	--	0.69601			826.96	0.02292	0.60648
872.4	--	0.69153			827.39	0.02288	0.60902
872.82	--	0.68738			827.81	0.02289	0.61159
873.25	--	0.68314			828.24	0.02279	0.61409
873.67	--	0.67885			828.66	0.02274	0.61702
874.09	--	0.67465			829.09	0.02259	0.61954
874.52	--	0.66999			829.52	0.02261	0.62218
874.94	--	0.66505			829.94	0.02264	0.62501
875.36	--	0.66032			830.37	0.0227	0.62761
875.79	--	0.65575			830.79	0.02273	0.63036
876.21	--	0.65127			831.22	0.02271	0.63288
876.63	--	0.64669			831.65	0.02265	0.63552
877.05	--	0.64192			832.07	0.0225	0.63802
877.48	--	0.63757			832.5	0.02233	0.64049
877.9	--	0.63292			832.92	0.02218	0.64297
878.32	--	0.62811			833.35	0.02205	0.64546
878.74	--	0.62331			833.78	0.02191	0.64801
879.17	--	0.6184			834.2	0.02187	0.65047
879.59	--	0.61353			834.63	0.0219	0.65287
880.01	--	0.60856			835.05	0.02176	0.65527
880.43	--	0.60361			835.48	0.02159	0.65766
880.86	--	0.59873			835.9	0.02117	0.65996
881.28	--	0.59377			836.33	0.02065	0.66221
881.7	--	0.58888			836.76	0.0201	0.66457
882.12	--	0.58403			837.18	0.01969	0.6669
882.55	--	0.57942			837.61	0.01914	0.66923
882.97	--	0.57515			838.03	0.01869	0.67138
883.39	--	0.57075			838.46	0.01835	0.67377
883.81	--	0.5658			838.88	0.01807	0.67597
884.24	--	0.56075			839.31	0.01792	0.67826
884.66	--	0.55544			839.73	0.0179	0.68046
885.08	--	0.55009			840.16	0.01793	0.68258
885.5	--	0.5449			840.59	0.01801	0.68465
885.93	--	0.54002			841.01	0.01796	0.68672
886.35	--	0.5356			841.44	0.01774	0.68873
886.77	--	0.53086			841.86	0.01751	0.69079
887.19	--	0.52589			842.29	0.01723	0.69289
887.61	--	0.52073			842.71	0.01698	0.6949
888.04	--	0.51539			843.14	0.01689	0.69696
888.46	--	0.50975			843.56	0.0169	0.69902
888.88	--	0.50426			843.99	0.01679	0.70109
889.3	--	0.4989			844.41	0.01664	0.7032
889.72	--	0.49389			844.84	0.01648	0.70516
890.15	--	0.48937			845.26	0.01624	0.70698
890.57	--	0.48469			845.69	0.01601	0.70894
890.99	--	0.47974			846.11	0.01573	0.71068
891.41	--	0.47454			846.54	0.01522	0.71254
891.83	--	0.46947			846.96	0.01474	0.71431
892.25	--	0.46441			847.39	0.01447	0.71614
892.68	--	0.45946			847.81	0.01422	0.71797
893.1	--	0.4543			848.24	0.01395	0.71967
893.52	--	0.44928			848.66	0.01355	0.72142
893.94	--	0.44435			849.09	0.01309	0.72319
894.36	--	0.43945			849.51	0.01258	0.72486
894.78	--	0.43476			849.94	0.01228	0.72659
895.21	--	0.42989			850.36	0.01229	0.72826
895.63	--	0.42466			850.78	0.0123	0.72986
896.05	--	0.41955			851.21	0.01228	0.73142
896.47	--	0.41465			851.63	0.01241	0.7331
896.89	--	0.4101			852.06	0.01252	0.73501
897.31	--	0.40575			852.48	0.01252	0.7366
897.73	--	0.40162			852.91	0.01235	0.73826
898.16	--	0.39719			853.33	0.01219	0.73973
898.58	--	0.39271			853.76	0.0121	0.7412
899	--	0.38838			854.18	0.01197	0.74255
899.42	--	0.38416			854.6	0.0118	0.74405
899.84	--	0.38005			855.03	0.01173	0.74554
900.26	--	0.37583			855.45	0.01196	0.74704
900.68	--	0.37132			855.88	0.01214	0.74872
901.1	--	0.36665			856.3	0.01225	0.75028
901.52	--	0.36206			856.73	0.01238	0.7519
901.95	--	0.35759			857.15	0.0125	0.75344
902.37	--	0.35328			857.57	0.01248	0.75505
902.79	--	0.34897			858	0.01244	0.75648
903.21	--	0.34469			858.42	0.01249	0.75804
903.63	--	0.34035			858.85	0.01252	0.75975
904.05	--	0.33592			859.27	0.0126	0.7613
904.47	--	0.33184			859.69	0.0126	0.76281
904.89	--	0.32787			860.12	0.0124	0.76415
905.31	--	0.32415			860.54	0.01223	0.76565
905.73	--	0.3201			860.97	0.01208	0.76703
906.15	--	0.31571			861.39	0.01191	0.76838
906.57	--	0.31133			861.81	0.0118	0.76969
907	--	0.3071			862.24	0.01178	0.77138
907.42	--	0.30311			862.66	0.01177	0.77299
907.84	--	0.29904			863.09	0.01179	0.7745
908.26	--	0.29528			863.51	0.01176	0.77592
908.68	--	0.29133			863.93	0.01162	0.77725
909.1	--	0.2873			864.36	0.01154	0.77857
909.52	--	0.28318			864.78	0.01142	0.77982
909.94	--	0.2792			865.2	0.01141	0.7811
910.36	--	0.2753			865.63	0.01164	0.78234
910.78	--	0.27152			866.05	0.01191	0.78341
911.2	--	0.26783			866.47	0.01215	0.78452
911.62	--	0.26417			866.9	0.01231	0.78581
912.04	--	0.26034			867.32	0.01234	0.78689
912.46	--	0.25668			867.75	0.01223	0.78777
912.88	--	0.25323			868.17	0.01211	0.78883
913.3	--	0.24949			868.59	0.01201	0.78993
913.72	--	0.24579			869.02	0.01184	0.79075
914.14	--	0.24223			869.44	0.01184	0.79166
914.56	--	0.23859			869.86	0.01177	0.79249
914.98	--	0.23528			870.29	0.01176	0.79363
915.4	--	0.23211			870.71	0.0117	0.7948
915.82	--	0.22875			871.13	0.0116	0.79586
916.24	--	0.22543			871.56	0.01158	0.79661
916.66	--	0.22214			871.98	0.01182	0.79767
917.08	--	0.2188			872.4	0.0118	0.7988
917.5	--	0.21528			872.82	0.01171	0.79976
917.92	--	0.21202			873.25	0.01163	0.80091
918.34	--	0.20895			873.67	0.01155	0.80193
918.76	--	0.20581			874.09	0.01136	0.80324
919.18	--	0.2027			874.52	0.01115	0.80425
919.6	--	0.19962			874.94	0.01105	0.80547
920.02	--	0.19664			875.36	0.01089	0.80662
920.44	--	0.19375			875.79	0.01056	0.80767
920.86	--	0.19065			876.21	0.0102	0.80872
921.28	--	0.18766			876.63	0.01	0.8099
921.7	--	0.18471			877.05	0.00978	0.81111
922.12	--	0.18157			877.48	0.00948	0.8124
922.54	--	0.17836			877.9	0.00924	0.81347
922.96	--	0.17537			878.32	0.00912	0.81476
923.38	--	0.17268			878.74	0.00907	0.81603
923.8	--	0.17			879.17	0.00921	0.81748
924.22	--	0.16735			879.59	0.00947	0.81883
924.64	--	0.16485			880.01	0.0095	0.82031
925.05	--	0.16232			880.43	0.00942	0.82177
925.47	--	0.15978			880.86	0.00942	0.82318
925.89	--	0.15717			881.28	0.00948	0.82453
926.31	--	0.15464			881.7	0.00965	0.82601
926.73	--	0.15214			882.12	0.0099	0.82739
927.15	--	0.14966			882.55	0.01009	0.82908
927.57	--	0.14677			882.97	0.01025	0.83075
927.99	--	0.14386			883.39	0.01018	0.83259
928.41	--	0.14095			883.81	0.01004	0.83421
928.83	--	0.13819			884.24	0.01008	0.83578
929.25	--	0.13545			884.66	0.01014	0.83743
929.67	--	0.1327			885.08	0.0102	0.83906
930.08	--	0.13025			885.5	0.01019	0.84077
930.5	--	0.12757			885.93	0.01011	0.84242
930.92	--	0.1253			886.35	0.00999	0.84411
931.34	--	0.12304			886.77	0.01003	0.84592
931.76	--	0.12048			887.19	0.01006	0.84755
932.18	--	0.11794			887.61	0.01014	0.84944
932.6	--	0.11522			888.04	0.01034	0.85133
933.02	--	0.11242			888.46	0.01043	0.85316
933.44	--	0.10982			888.88	0.01056	0.85534
933.85	--	0.10708			889.3	0.01096	0.85739
934.27	--	0.10497			889.72	0.01152	0.85946
934.69	--	0.10228			890.15	0.01181	0.86137
935.11	--	0.09979			890.57	0.01183	0.86326
935.53	--	0.09735			890.99	0.01196	0.8653
935.95	--	0.09491			891.41	0.01203	0.86728
936.37	--	0.09262			891.83	0.0121	0.86923
936.78	--	0.09032			892.25	0.01235	0.87126
937.2	--	0.08805			892.68	0.01276	0.87326
937.62	--	0.08589			893.1	0.01326	0.87543
938.04	--	0.0837			893.52	0.01352	0.87782
938.46	--	0.08175			893.94	0.01366	0.88004
938.88	--	0.07955			894.36	0.01361	0.88227
939.29	--	0.07764			894.78	0.01354	0.88421
939.71	--	0.07584			895.21	0.01349	0.88654
940.13	--	0.07385			895.63	0.01369	0.88872
940.55	--	0.0718			896.05	0.01377	0.89087
940.97	--	0.06984			896.47	0.0137	0.89311
941.39	--	0.06789			896.89	0.01369	0.89536
941.8	--	0.06608			897.31	0.01378	0.89755
942.22	--	0.06424			897.73	0.01384	0.89971
942.64	--	0.06241			898.16	0.01381	0.90198
943.06	--	0.06059			898.58	0.01365	0.90398
943.48	--	0.05879			899	0.01348	0.90638
943.89	--	0.05694			899.42	0.01336	0.90848
944.31	--	0.05523			899.84	0.01328	0.91076
944.73	--	0.05362			900.26	0.01317	0.91267
945.15	--	0.05194			900.68	0.01308	0.91483
945.57	--	0.05016			901.1	0.01296	0.91694
945.98	--	0.0485			901.52	0.01291	0.91932
946.4	--	0.04712			901.95	0.01269	0.92156
946.82	--	0.04567			902.37	0.01253	0.92355
947.24	--	0.04417			902.79	0.01256	0.92557
947.65	--	0.04286			903.21	0.01263	0.92764
948.07	--	0.04146			903.63	0.0126	0.92956
948.49	--	0.03996			904.05	0.01254	0.93157
948.91	--	0.03846			904.47	0.01236	0.93369
949.32	--	0.03723			904.89	0.01235	0.93567
949.74	--	0.03586			905.31	0.01225	0.93789
950.16	--	0.03467			905.73	0.01219	0.93961
950.58	--	0.03335			906.15	0.01227	0.94149
950.99	--	0.032			906.57	0.01216	0.94339
951.41	--	0.03105			907	0.01174	0.94498
951.83	--	0.02969			907.42	0.01158	0.94652
952.25	--	0.0287			907.84	0.01132	0.94784
952.66	--	0.02758			908.26	0.01089	0.94943
953.08	--	0.02674			908.68	0.0105	0.95101
953.5	--	0.02576			909.1	0.0103	0.95269
953.92	--	0.02477			909.52	0.01008	0.95433
954.33	--	0.02393			909.94	0.01002	0.95609
954.75	--	0.02304			910.36	0.01013	0.95794
955.17	--	0.02209			910.78	0.01033	0.95961
955.58	--	0.02119			911.2	0.01042	0.96088
956	--	0.02031			911.62	0.01046	0.96232
956.42	--	0.01964			912.04	0.01034	0.96381
956.84	--	0.01909			912.46	0.01014	0.96538
957.25	--	0.01819			912.88	0.00989	0.96681
957.67	--	0.01741			913.3	0.00953	0.96831
958.09	--	0.01701			913.72	0.0091	0.96979
958.5	--	0.01625			914.14	0.00868	0.97113
958.92	--	0.01566			914.56	0.00814	0.97251
959.34	--	0.01482			914.98	0.00782	0.97397
959.75	--	0.01427			915.4	0.00753	0.97558
960.17	--	0.01359			915.82	0.00741	0.97747
960.59	--	0.01303			916.24	0.00712	0.97945
961	--	0.01236			916.66	0.00693	0.98125
961.42	--	0.01189			917.08	0.00676	0.9828
961.84	--	0.01123			917.5	0.00652	0.98377
962.25	--	0.01033			917.92	0.0064	0.98505
962.67	--	0.00956			918.34	0.00654	0.98614
963.09	--	0.0089			918.76	0.00675	0.98747
963.5	--	0.00866			919.18	0.00687	0.9885
963.92	--	0.00818			919.6	0.00686	0.98943
964.34	--	0.0078			920.02	0.00689	0.9906
964.75	--	0.00724			920.44	0.00696	0.99232
965.17	--	0.0068			920.86	0.00671	0.99378
965.59	--	0.0062			921.28	0.00664	0.99507
966	--	0.00574			921.7	0.00654	0.99581
966.42	--	0.00532			922.12	0.00641	0.99632
966.83	--	0.00465			922.54	0.00653	0.99675
967.25	--	0.00429			922.96	0.00673	0.99808
967.67	--	0.00397			923.38	0.00706	0.99928
968.08	--	0.00372			923.8	0.00695	0.99968
968.5	--	0.00351			924.22	0.00679	0.99975
968.92	--	0.00305			924.64	0.00661	0.99983
969.33	--	0.0026			925.05	0.00669	1
969.75	--	0.00215			925.47	0.00694	0.99959
970.16	--	0.00201			925.89	0.00697	0.99962
970.58	--	0.00165			926.31	0.00701	0.99955
971	--	0.00131			926.73	0.00722	0.99963
971.41	--	0.00118			927.15	0.00736	0.99971
971.83	--	0.000971101			927.57	0.00734	0.99936
972.24	--	0.000960516			927.99	0.00752	0.99933
972.66	--	0.00081099			928.41	0.00769	0.99892
973.07	--	0.000883547			928.83	0.00771	0.99842
973.49	--	0.00124			929.25	0.00771	0.99692
973.91	--	0.00090066			929.67	0.0076	0.99518
974.32	--	0.000903389			930.08	0.00747	0.99348
974.74	--	0.000764475			930.5	0.00752	0.99252
975.15	--	0.000644471			930.92	0.00775	0.99125
975.57	--	0.000435804			931.34	0.00781	0.98896
975.98	--	0.000290718			931.76	0.00784	0.98627
976.4	--	0.0001975			932.18	0.00793	0.98336
976.82	--	8.44963e-05			932.6	0.00796	0.9808
977.23	--	0			933.02	0.00807	0.97787
977.65	--	3.63444e-05			933.44	0.00805	0.97516
978.06	--	2.60141e-05			933.85	0.00825	0.97299
978.48	--	0.000109447			934.27	0.00852	0.97167
978.89	--	0.00035524			934.69	0.00883	0.97053
979.31	--	0.00038816			935.11	0.00886	0.96928
979.72	--	0.000332557			935.53	0.00873	0.96797
980.14	--	0.000384528			935.95	0.00885	0.96622
980.55	--	0.000352258			936.37	0.00909	0.96473
980.97	--	0.000315772			936.78	0.00921	0.96356
981.38	--	0.000403044			937.2	0.00943	0.96262
981.8	--	0.00039817			937.62	0.00971	0.96117
982.21	--	0.000401106			938.04	0.00989	0.95968
982.63	--	0.000555817			938.46	0.00995	0.95798
983.04	--	0.000584525			938.88	0.01004	0.95503
983.46	--	0.000620543			939.29	0.01009	0.95209
983.87	--	0.000663871			939.71	0.01016	0.94907
984.29	--	0.000714508			940.13	0.0102	0.94645
984.7	--	0.000772455			940.55	0.01025	0.9444
985.12	--	0.000837713			940.97	0.01043	0.94216
985.53	--	0.000910279			941.39	0.01036	0.9395
985.95	--	0.000990156			941.8	0.01045	0.93712
986.36	--	0.00108			942.22	0.01072	0.93468
986.78	--	0.00117			942.64	0.01076	0.93242
987.19	--	0.00127			943.06	0.01108	0.93061
987.61	--	0.00138			943.48	0.0111	0.92884
988.02	--	0.0015			943.89	0.01118	0.92605
988.44	--	0.00162			944.31	0.01138	0.92286
988.85	--	0.00175			944.73	0.0116	0.91895
989.27	--	0.00189			945.15	0.01157	0.91529
989.68	--	0.00204			945.57	0.0114	0.91138
990.1	--	0.00219			945.98	0.01139	0.9083
990.51	--	0.00235			946.4	0.01141	0.9047
990.92	--	0.00252			946.82	0.01143	0.90073
991.34	--	0.00269			947.24	0.01142	0.89683
991.75	--	0.00288			947.65	0.01121	0.89301
992.17	--	0.00307			948.07	0.01098	0.88983
992.58	--	0.00326			948.49	0.01061	0.88684
993	--	0.00347			948.91	0.01036	0.88301
993.41	--	0.00368			949.32	0.01026	0.8797
993.82	--	0.0039			949.74	0.01005	0.87627
994.24	--	0.00412			950.16	0.00986	0.87317
994.65	--	0.00436			950.58	0.00976	0.87005
995.07	--	0.0046			950.99	0.00975	0.86734
995.48	--	0.00484			951.41	0.00964	0.86488
995.89	--	0.0051			951.83	0.00944	0.86212
996.31	--	0.00536			952.25	0.00916	0.85921
996.72	--	0.00563			952.66	0.00863	0.85622
997.14	--	0.00591			953.08	0.00808	0.85323
997.55	--	0.00619			953.5	0.00754	0.85007
997.96	--	0.00649			953.92	0.0071	0.84672
998.38	--	0.00679			954.33	0.0067	0.84287
998.79	--	0.00709			954.75	0.00635	0.83893
999.21	--	0.00741			955.17	0.00606	0.83565
999.62	--	0.00773			955.58	0.00582	0.83264
1000.03	--	0.00806			956	0.00592	0.82971
1000.45	--	--			956.42	0.00585	0.82684
1000.86	--	--			956.84	0.00566	0.82377
1001.27	--	--			957.25	0.00534	0.82045
1001.69	--	--			957.67	0.00512	0.81667
1002.1	--	--			958.09	0.00476	0.81258
1002.52	--	--			958.5	0.00454	0.80818
1002.93	--	--			958.92	0.00431	0.80406
1003.34	--	--			959.34	0.0042	0.80053
1003.76	--	--			959.75	0.00416	0.79808
1004.17	--	--			960.17	0.00395	0.79597
1004.58	--	--			960.59	0.00374	0.79472
1005	--	--			961	0.00377	0.79267
1005.41	--	--			961.42	0.00357	0.79005
1005.82	--	--			961.84	0.00348	0.78823
1006.24	--	--			962.25	0.0033	0.78553
1006.65	--	--			962.67	0.00295	0.78204
1007.06	--	--			963.09	0.00284	0.77838
1007.48	--	--			963.5	0.00294	0.775
1007.89	--	--			963.92	0.00282	0.77168
1008.3	--	--			964.34	0.00252	0.7685
1008.72	--	--			964.75	0.00226	0.76503
1009.13	--	--			965.17	0.00193	0.76031
1009.54	--	--			965.59	0.00164	0.75568
1009.95	--	--			966	0.00169	0.75205
1010.37	--	--			966.42	0.00176	0.74863
1010.78	--	--			966.83	0.0015	0.74493
1011.19	--	--			967.25	0.00129	0.74038
1011.61	--	--			967.67	0.000834156	0.73662
1012.02	--	--			968.08	0.000618918	0.73215
1012.43	--	--			968.5	0.000594963	0.72761
1012.84	--	--			968.92	0.000500809	0.72323
1013.26	--	--			969.33	0.000431244	0.71836
1013.67	--	--			969.75	0.000404182	0.71399
1014.08	--	--			970.16	0.000453851	0.70947
1014.5	--	--			970.58	0.000325958	0.70496
1014.91	--	--			971	0.000228828	0.69998
1015.32	--	--			971.41	2.65381e-07	0.69579
1015.73	--	--			971.83	0	0.69131
1016.15	--	--			972.24	0.000288874	0.68664
1016.56	--	--			972.66	0.00017446	0.68092
1016.97	--	--			973.07	8.42445e-05	0.67557
1017.38	--	--			973.49	0.00023892	0.67083
1017.8	--	--			973.91	0.000503184	0.66585
1018.21	--	--			974.32	0.000544269	0.66097
1018.62	--	--			974.74	0.000616816	0.65646
1019.03	--	--			975.15	0.000738318	0.65313
1019.44	--	--			975.57	0.000912164	0.64979
1019.86	--	--			975.98	0.0012	0.64602
1020.27	--	--			976.4	0.00126	0.64154
1020.68	--	--			976.82	0.00139	0.63671
1021.09	--	--			977.23	0.00187	0.63163
1021.51	--	--			977.65	0.00229	0.62648
1021.92	--	--			978.06	0.00265	0.62159
1022.33	--	--			978.48	0.0028	0.61616
1022.74	--	--			978.89	0.00294	0.61062
1023.15	--	--			979.31	0.00341	0.605
1023.57	--	--			979.72	0.00367	0.59938
1023.98	--	--			980.14	0.00375	0.59327
1024.39	--	--			980.55	0.00427	0.58757
1024.8	--	--			980.97	0.00459	0.58298
1025.21	--	--			981.38	0.00514	0.57858
1025.62	--	--			981.8	0.0054	0.57433
1026.04	--	--			982.21	0.00563	0.57005
1026.45	--	--			982.63	0.00566	0.56471
1026.86	--	--			983.04	0.00577	0.55958
1027.27	--	--			983.46	0.00628	0.55436
1027.68	--	--			983.87	0.0065	0.54892
1028.09	--	--			984.29	0.00644	0.54332
1028.51	--	--			984.7	0.00691	0.53807
1028.92	--	--			985.12	0.00704	0.53134
1029.33	--	--			985.53	0.00754	0.52505
1029.74	--	--			985.95	0.00747	0.51856
1030.15	--	--			986.36	0.00751	0.51292
1030.56	--	--			986.78	0.0075	0.50818
1030.97	--	--			987.19	0.00752	0.50323
1031.39	--	--			987.61	0.00783	0.49858
1031.8	--	--			988.02	0.00803	0.49325
1032.21	--	--			988.44	0.00811	0.48806
1032.62	--	--			988.85	0.00813	0.4829
1033.03	--	--			989.27	0.00802	0.47735
1033.44	--	--			989.68	0.00832	0.47205
1033.85	--	--			990.1	0.00833	0.46677
1034.26	--	--			990.51	0.00842	0.4615
1034.68	--	--			990.92	0.00847	0.45746
1035.09	--	--			991.34	0.00861	0.45311
1035.5	--	--			991.75	0.00883	0.44962
1035.91	--	--			992.17	0.00891	0.44622
1036.32	--	--			992.58	0.00905	0.44251
1036.73	--	--			993	0.00914	0.43835
1037.14	--	--			993.41	0.00913	0.43431
1037.55	--	--			993.82	0.00913	0.4305
1037.96	--	--			994.24	0.00936	0.42658
1038.37	--	--			994.65	0.00967	0.42279
1038.78	--	--			995.07	0.01017	0.41925
1039.2	--	--			995.48	0.01044	0.41612
1039.61	--	--			995.89	0.01064	0.41348
1040.02	--	--			996.31	0.01088	0.41144
1040.43	--	--			996.72	0.01111	0.40976
1040.84	--	--			997.14	0.01103	0.4073
1041.25	--	--			997.55	0.01123	0.4046
1041.66	--	--			997.96	0.0114	0.40197
1042.07	--	--			998.38	0.01177	0.39961
1042.48	--	--			998.79	0.01194	0.3976
1042.89	--	--			999.21	0.0125	0.39567
1043.3	--	--			999.62	0.01307	0.39432
1043.71	--	--			1000.03	0.0135	0.39353
1044.12	--	--			1000.45	0.01375	0.39285
1044.53	--	--			1000.86	0.01447	0.39222
1044.94	--	--			1001.27	0.01474	0.39141
1045.35	--	--			1001.69	0.01513	0.38999
1045.76	--	--			1002.1	0.01569	0.38746
1046.17	--	--			1002.52	0.01609	0.38422
1046.58	--	--			1002.93	0.0162	0.38126
1046.99	--	--			1003.34	0.01648	0.37908
1047.4	--	--			1003.76	0.01677	0.37572
1047.81	--	--			1004.17	0.0172	0.37264
1048.22	--	--			1004.58	0.01756	0.36968
1048.63	--	--			1005	0.01802	0.36713
1049.04	--	--			1005.41	0.01805	0.36439
1049.45	--	--			1005.82	0.01848	0.36157
1049.86	--	--			1006.24	0.01884	0.35933
1050.27	--	--			1006.65	0.01883	0.35727
1050.68	--	--			1007.06	0.01927	0.35518
1051.09	--	--			1007.48	0.0195	0.35347
1051.5	--	--			1007.89	0.01986	0.35095
1051.91	--	--			1008.3	0.01979	0.34797
1052.32	--	--			1008.72	0.02039	0.34533
1052.73	--	--			1009.13	0.02088	0.34301
1053.14	--	--			1009.54	0.0213	0.34066
1053.55	--	--			1009.95	0.02161	0.33819
1053.96	--	--			1010.37	0.02196	0.33586
1054.37	--	--			1010.78	0.02222	0.33302
1054.78	--	--			1011.19	0.02243	0.3304
1055.19	--	--			1011.61	0.02287	0.32756
1055.6	--	--			1012.02	0.02294	0.32389
1056.01	--	--			1012.43	0.02324	0.32048
1056.42	--	--			1012.84	0.02361	0.31708
1056.83	--	--			1013.26	0.02418	0.3137
1057.23	--	--			1013.67	0.02476	0.31065
1057.64	--	--			1014.08	0.02502	0.30748
1058.05	--	--			1014.5	0.02558	0.3043
1058.46	--	--			1014.91	0.02617	0.30117
1058.87	--	--			1015.32	0.02664	0.29825
1059.28	--	--			1015.73	0.02707	0.29601
1059.69	--	--			1016.15	0.02758	0.29433
1060.1	--	--			1016.56	0.02819	0.2919
1060.51	--	--			1016.97	0.02884	0.28907
1060.92	--	--			1017.38	0.02958	0.28626
1061.33	--	--			1017.8	0.03013	0.28357
1061.73	--	--			1018.21	0.0307	0.28054
1062.14	--	--			1018.62	0.03114	0.27823
1062.55	--	--			1019.03	0.03143	0.27612
1062.96	--	--			1019.44	0.03153	0.27418
1063.37	--	--			1019.86	0.03173	0.2722
1063.78	--	--			1020.27	0.03199	0.27046
1064.19	--	--			1020.68	0.03248	0.26851
1064.6	--	--			1021.09	0.0326	0.26626
1065	--	--			1021.51	0.03278	0.26387
1065.41	--	--			1021.92	0.03307	0.26223
1065.82	--	--			1022.33	0.03314	0.2603
1066.23	--	--			1022.74	0.03327	0.25838
1066.64	--	--			1023.15	0.0334	0.25681
1067.05	--	--			1023.57	0.03352	0.25497
1067.46	--	--			1023.98	0.03374	0.25244
1067.86	--	--			1024.39	0.03414	0.25044
1068.27	--	--			1024.8	0.0343	0.24815
1068.68	--	--			1025.21	0.03436	0.24628
1069.09	--	--			1025.62	0.03451	0.2444
1069.5	--	--			1026.04	0.03474	0.24219
1069.91	--	--			1026.45	0.03479	0.23961
1070.31	--	--			1026.86	0.03483	0.23776
1070.72	--	--			1027.27	0.03481	0.2356
1071.13	--	--			1027.68	0.03516	0.23349
1071.54	--	--			1028.09	0.03504	0.23156
1071.95	--	--			1028.51	0.03483	0.22965
1072.36	--	--			1028.92	0.03507	0.22756
[truncated: 175 more rows]
